# Supplementary material for: Impact of Quorum Sensing and Tropodithietic Acid Production on the Exometabolome of Phaeobacter inhibens
Source: Front Microbiol. 2022 Jun 21;13:917969. doi: 10.3389/fmicb.2022.917969 (PMC9253639; doi:10.3389/fmicb.2022.917969)
Supplement: Supplementary file 2 [file Table_3.xlsx]

## Sheet: Sheet 1
Table S3: Masses detected in exometabolomes of P. inhibens DSM 17395 wild type (WT), tdaE- mutant and pgaR- mutant and the molecular formulas (MF) assigned to these masses. Masses in rows 13 to 111 are listed along with their putative metabolite and functional annotation as well as detection in exometabolomes of the three strains at different growth phases. T1, T2 and T3 correspond to lag, mid-ex…
m/za	Molecular formulab	Putative metabolitesc	Function	WT			pgaR-			tdaE-			Other studiesd
				T1	T2	T3	T1	T2	T3	T1	T2	T3
270.171	C14H25NO4	N-3-hydroxydecanoyl-L-homoserine lactone	Quorum sensing	+	+	+	+	+	+	+	+	+	W
210.953	C8H4O3S2	Tropodithietic acid	Antimicrobial, signalling	-	+	+	-	-	-	-	-	-	W
174.056	C10H9NO2	Indole acetic acid (IAA)	Auxin	-	-	+	-	-	-	-	-	-	F, R, W
188.072	C11H11NO2	Methyl (indole-3-yl) acetate	IAA related	-	-	-	-	-	+	-	-	+	O, M
203.083	C11H12N2O2	Tryptophan	IAA precursor	-	-	-	-	+	-	-	-	-	F, O, M
321.049	C10H15N2O8P	Thiamine phosphate	Vitamin B1	-	-	+	-	-	-	-	-	-	J, W
375.131	C17H20N4O6	Riboflavin	Vitamin B2	-	-	+	-	-	-	-	-	+	F, J, R, W
218.103	C9H17NO5	Pantothenate	Vitamin B5	-	-	+	-	-	-	-	-	+	J, W
166.051	C8H9NO3	Pyridoxal	Vitamers of B6	-	-	-	-	-	+	-	-	-	O, M
168.067	C8H11NO3	Pyridoxine											O, M
167.083	C8H12N2O2	Pyridoxamine
213.124	C10H18N2O3	Dethiobiotin	Vitamin B7 precursor	+	+	+	+	+	+	+	+	+	W
277.119	C14H18N2O4	Alpha-ribazole	Vitamin B12 precursor	-	+	+	-	-	-	-	+	+	J, R, O, W, M
357.086	C14H19N2O7P	Alpha-ribazole-5-phosphate	Vitamin B12 precursor	+	-	-	-	-	-	-	-	-	R, W
164.072	C9H11NO2	Phenylalanine	Amino acid	+	+	-	+	+	+	+	+	+	F, R, O, M
180.067	C9H11NO3	Tyrosine	Amino acid	-	-	-	-	-	+	-	-	-	R, O, M
154.062	C6H9N3O2	Histidine	Amino acid	-	-	-	-	-	-	+	+	-	J
225.088	C10H14N2O4	Porphobilinogen	AA derivative	-	-	-	-	-	+	-	-	-	O, W, M
160.062	C6H11NO4	O-acetyl-L-homoserine	AA derivative	+	+	+	+	+	+	+	+	+	O, W
179.035	C9H8O4	4-hydroxy-phenylpyruvate	AA precursor	-	-	+	-	-	-	-	+	+	R, O, W, O.H, M
157.051	C7H10O4	2-isopropylmaleate	AA precursor	-	+	+	+	+	+	+	+	+	R, O, W
170.046	C7H9NO4	Delta-piperidine-2,6-dicarboxylate	AA precursor	-	-	-	-	-	-	-	-	+	R, O, M
173.046	C7H10O5	Shikimate	AA precursor	-	-	-	-	-	-	-	-	+	J, R, O, O.H, M
196.062	C9H11NO4	L-dihydroxy-phenylalanine	Betaxanthine	-	-	-	-	-	+	-	+	+	R, O, M
153.019	C7H6O4	3,4-dihydroxy benzoate (3,4-DHB)	Siderophore building block	-	+	+	-	-	-	-	+	+	W
149.061	C9H10O2	Phenylacetylcarbinoyl		-	-	-	-	-	-	+	+	+
165.038	C9H10OS	S-methyl-phenylethanethioate		-	+	+	-	-	-	-	-	-	W
477.173	C19H30N2O12	N-acetyl-β-D-glucosamine(anhydrous)-N-acetylmuramate	Anhydromuropeptides recycling	+	+	+	+	+	+	+	+	+
165.042	C6H6N4O2	7,8-dihydrolumazine	Guaiacylglycerol-β-guaiacyl ether degradation	-	-	-	-	-	+	-	-	-
155.046	C6H8N2O3	4-imidazolone-5-propionic acid	Histidine degradation	-	-	-	-	-	+	-	+	-
167.035	C8H8O4	homogentisate	Tyrosine degradation I	-	-	+	-	-	-	-	+	+	R, O, O.H, M
183.03	C8H8O5	3,4-dihydroxymandelate	Glycerophosphodiester degradation	-	-	-	-	-	-	-	+	+	R, O, O.H, M
169.051	C8H10O4	3,4-dihydroxyphenylglycol	Glycerophosphodiester degradation	-	-	+	+	+	+	-	+	+	R, O, W, O.H, M
193.051	C10H10O4	ferulic acid	Cellulose and hemicellulose degradation	-	-	-	-	-	-	-	+	+	F, O, O.H, M
175.04	C10H8O3	4-methylumbelliferone		-	+	+	-	-	-	-	+	+	O, W, O.H, M
144.045	C9H7NO	Isoquinolin-12H-one		+	-	+	+	+	+	+	+	+	W
178.051	C9H9NO3	Hippurate		-	-	-	-	-	-	-	+	-	O, M
190.051	C10H9NO3	5-hydroxyindole acetate		-	-	-	-	-	-	-	-	+	R
151.04	C8H8O3	3,4-dihydroxyphenylacetaldehyde		+	+	+	+	+	+	+	+	+
202.051	C11H9NO3	Indole pyruvate		+	-	+	-	-	+	-	-	+	R
223.061	C11H12O5	Sinapate		-	-	-	-	-	-	-	-	+	O, O.H, M
209.046	C10H10O5	5-hydroxy-ferulic acid		-	-	-	-	-	-	-	-	+	O, O.H, M
220.083	C8H15NO6	N-acetyl-β-D-galactosamine		-	-	-	-	-	+	-	-	-	R
155.035	C7H8O4	6-hydroxy-2-cyclohexen-one-carboxylate		-	-	-	-	-	-	-	+	+	O
163.04	C9H8O3	Coumarinate		+	+	+	-	+	+	-	+	+	O, O.H, M
183.066	C9H12O4	3-methoxy-4-hydroxyphenylglycol		-	-	-	-	-	-	-	-	+	O, O.H, M
149.061	C9H10O2	Benzyl acetate		-	-	-	-	-	-	+	+	+
292.104	C11H19NO8	N-acetylmuramate		-	-	-	-	-	+	-	-	-
95.0139	C5H4O2
95.0251	C4H4N2O
95.0502	C6H8O
97.0295	C5H6O2
97.0659	C6H10O
98.0248	C4H5NO2
99.0088	C4H4O3
99.0452	C5H8O2
100.04	C4H7NO2
101.024	C4H6O3
103.04	C4H8O3
104.035	C3H7NO3
107.014	C6H4O2
107.05	C7H8O
108.045	C6H7NO
109.03	C6H6O2
109.066	C7H10O
110.991	C5H4OS
111.009	C5H4O3
111.02	C4H4N2O2
111.045	C6H8O2
111.082	C7H12O
112.04	C5H7NO2
113.007	C5H6OS
113.024	C5H6O3
113.036	C4H6N2O2
113.061	C6H10O2
113.097	C7H14O
114.02	C4H5NO3
114.056	C5H9NO2
114.986	C4H4O2S
115.004	C4H4O4
115.022	C5H8OS
115.04	C5H8O3
116.072	C5H11NO2
117.056	C5H10O3
118.051	C4H9NO3
119.014	C7H4O2
119.035	C4H8O4
119.05	C8H8O
120.045	C7H7NO
121.066	C8H10O
122.991	C6H4OS
123.009	C6H4O3
123.045	C7H8O2
123.082	C8H12O
124.007	C2H7NO3S
124.04	C6H7NO2
125.007	C6H6OS
125.024	C6H6O3
125.061	C7H10O2
126.092	C7H13NO
126.986	C5H4O2S
127.022	C6H8OS
127.04	C6H8O3
127.051	C5H8N2O2
129.056	C6H10O3
130.087	C6H13NO2
131.017	C5H8O2S
131.046	C4H8N2O3
131.05	C9H8O
131.071	C6H12O3
132.996	C4H6O3S
133.03	C8H6O2
133.066	C9H10O
134.991	C7H4OS
135.009	C7H4O3
135.045	C8H8O2
136.04	C7H7NO2
136.991	C3H6O4S
137.007	C7H6OS
137.097	C9H14O
138.056	C7H9NO2
138.986	C6H4O2S
139.022	C7H8OS
139.04	C7H8O3
139.076	C8H12O2
139.113	C9H16O
140.072	C7H11NO2
141.002	C6H6O2S
141.019	C6H6O4
141.031	C5H6N2O3
141.056	C7H10O3
142.051	C6H9NO3
142.963	C5H4OS2
143.017	C6H8O2S
143.035	C6H8O4
143.046	C5H8N2O3
143.054	C7H12OS
143.071	C7H12O3
144.03	C5H7NO4
145.041	C8H6N2O
145.062	C5H10N2O3
146.046	C5H9NO4
146.061	C9H9NO
147.045	C9H8O2
150.986	C7H4O2S
151.004	C7H4O4
151.026	C5H4N4O2
152.996	C3H7O5P
153.056	C8H10O3
154.018	C3H9NO4S
154.051	C7H9NO3
154.087	C8H13NO2
154.963	C6H4OS2
154.981	C6H4O3S
155.017	C7H8O2S
156.067	C7H11NO3
156.979	C6H6OS2
156.996	C6H6O3S
157.033	C7H10O2S
157.087	C8H14O3
158.994	C6H8OS2
159.012	C6H8O3S
159.066	C7H12O4
159.078	C6H12N2O3
161.007	C9H6OS
161.082	C7H14O4
162.056	C9H9NO2
163.022	C9H8OS
165.002	C8H6O2S
165.019	C8H6O4
165.031	C7H6N2O3
165.032	C5H11O4P
165.056	C9H10O3
165.092	C10H14O2
165.128	C11H18O
166.981	C7H4O3S
167.017	C8H8O2S
167.046	C7H8N2O3
167.071	C9H12O3
167.108	C10H16O2
167.144	C11H20O
168.979	C7H6OS2
168.996	C7H6O3S
169.014	C7H6O5
169.062	C7H10N2O3
169.087	C9H14O3
169.098	C8H14N2O2
171.012	C7H8O3S
171.03	C7H8O5
171.066	C8H12O4
171.078	C7H12N2O3
172.04	C10H7NO2
172.052	C9H7N3O
172.974	C6H6O2S2
174.077	C7H13NO4
175.061	C7H12O5
175.098	C8H16O4
176.969	C5H6O3S2
177.002	C9H6O2S
177.023	C6H10O4S
177.034	C5H10N2O3S
178.981	C8H4O3S
179.017	C9H8O2S
179.083	C9H12N2O2
180.041	C7H7N3O3
180.979	C8H6OS2
180.996	C8H6O3S
181.014	C8H6O5
181.037	C6H6N4O3
181.087	C10H14O3
181.098	C9H14N2O2
182.046	C8H9NO4
182.082	C9H13NO3
182.958	C7H4O2S2
182.994	C8H8OS2
183.041	C7H8N2O4
183.103	C10H16O3
183.114	C9H16N2O2
183.139	C11H20O2
184.062	C8H11NO4
184.974	C7H6O2S2
184.991	C7H6O4S
185.028	C8H10O3S
185.046	C8H10O5
185.057	C7H10N2O4
185.082	C9H14O4
185.118	C10H18O3
186.989	C7H8O2S2
187.007	C7H8O4S
187.061	C8H12O5
187.134	C10H20O3
188.047	C9H7N3O2
188.056	C7H11NO5
189.023	C7H10O4S
189.031	C9H6N2O3
189.056	C11H10O3
189.077	C8H14O5
191.017	C10H8O2S
191.038	C7H12O4S
191.057	C8H8N4O2
191.092	C8H16O5
192.041	C8H7N3O3
193.033	C10H10O2S
193.037	C7H6N4O3
193.054	C7H14O4S
193.16	C13H22O
195.012	C9H8O3S
195.03	C9H8O5
195.066	C10H12O4
196.974	C8H6O2S2
196.991	C8H6O4S
197.028	C9H10O3S
197.057	C8H10N2O4
197.082	C10H14O4
197.118	C11H18O3
197.13	C10H18N2O2
197.155	C12H22O2
198.077	C9H13NO4
198.953	C7H4O3S2
198.989	C8H8O2S2
199.061	C9H12O5
199.072	C8H12N2O4
199.098	C10H16O4
200.056	C8H11NO5
200.969	C7H6O3S2
200.986	C7H6O5S
201.023	C8H10O4S
201.056	C12H10O3
201.077	C9H14O5
201.088	C8H14N2O4
201.113	C10H18O4
202.072	C8H13NO5
202.984	C7H8O3S2
203.092	C9H16O5
204.067	C11H11NO3
204.996	C10H6O3S
205	C7H10O3S2
205.051	C11H10O4
206.067	C7H13NO6
207.066	C11H12O4
208.995	C6H10O4S2
208.999	C3H6N4O5S
209.028	C10H10O3S
209.082	C11H14O4
209.118	C12H18O3
210.052	C8H9N3O4
210.059	C10H13NO2S
211.007	C9H8O4S
211.061	C10H12O5
211.072	C9H12N2O4
211.145	C11H20N2O2
212.969	C8H6O3S2
213.005	C9H10O2S2
213.088	C9H14N2O4
213.15	C12H22O3
213.186	C13H26O2
215.017	C12H8O2S
215.038	C9H12O4S
215.092	C10H16O5
215.129	C11H20O4
216.963	C7H6O4S2
217	C8H10O3S2
217.051	C12H10O4
217.072	C9H14O6
219.051	C8H12O7
219.066	C12H12O4
220.999	C4H6N4O5S
221.046	C11H10O5
221.082	C12H14O4
222.077	C11H13NO4
223.01	C7H12O4S2
223.084	C9H12N4O3
224.068	C9H11N3O4
225.15	C13H22O3
225.161	C12H22N2O2
225.186	C14H26O2
226.948	C8H4O4S2
226.984	C9H8O3S2
227.035	C13H8O4
227.104	C10H16N2O4
227.14	C11H20N2O3
228.088	C10H15NO5
229.051	C13H10O4
230.046	C12H9NO4
230.103	C10H17NO5
230.979	C8H8O4S2
231.07	C10H16O4S
231.16	C12H24O4
232.083	C9H15NO6
232.974	C11H6O2S2
232.995	C8H10O4S2
234.077	C12H13NO4
234.088	C11H13N3O3
234.992	C7H8O7S
235.007	C11H8O4S
235.061	C12H12O5
235.101	C10H20O4S
237.023	C11H10O4S
237.077	C12H14O5
237.15	C14H22O3
239.067	C10H12N2O5
239.093	C12H16O5
239.129	C13H20O4
239.202	C15H28O2
240.063	C9H11N3O5
240.135	C11H19N3O3
240.963	C9H6O4S2
241.073	C12H10N4O2
241.119	C11H18N2O4
241.145	C13H22O4
242.067	C10H13NO6
242.103	C11H17NO5
243.099	C10H16N2O5
243.124	C12H20O5
243.16	C13H24O4
245.068	C11H10N4O3
246.989	C12H8O2S2
247.072	C12H12N2O4
249.04	C12H10O6
249.044	C9H14O6S
249.15	C15H22O3
249.153	C12H26O3S
251.056	C12H12O6
251.077	C9H16O8
252.034	C11H11NO4S
253.018	C11H10O5S
254.049	C11H13NO4S
255.033	C11H12O5S
255.135	C12H20N2O4
256.083	C11H15NO6
256.094	C10H15N3O5
256.995	C10H10O4S2
257.078	C10H14N2O6
257.114	C11H18N2O5
257.139	C13H22O5
258.989	C13H8O2S2
259.145	C15H20N2O2
260.15	C12H23NO5
262.984	C12H8O3S2
263.054	C17H12OS
263.165	C16H24O3
264.088	C13H15NO5
264.099	C12H15N3O4
265.096	C9H19N2O5P
267.087	C13H16O6
267.233	C17H32O2
268.13	C12H19N3O4
269.151	C13H22N2O4
269.212	C16H30O3
269.249	C17H34O2
270.11	C11H17N3O5
271.228	C16H32O3
273.034	C13H10N2O3S
273.088	C14H14N2O4
275	C6H13O8SP
275.14	C15H20N2O3
276.031	C6H16NO7SP
277.058	C11H10N4O5
279.073	C11H12N4O5
279.233	C18H32O2
280.058	C11H11N3O6
281.103	C14H18O6
282.098	C13H17NO6
282.11	C12H17N3O5
282.146	C13H21N3O4
283.084	C14H12N4O3
283.119	C14H20O6
283.137	C15H24O3S
284.125	C12H19N3O5
284.162	C13H23N3O4
285.109	C12H18N2O6
287.107	C12H20N2O4S
288.182	C14H27NO5
292.057	C12H11N3O6
293.076	C17H14N2OS
293.126	C13H18N4O4
295.137	C16H24O3S
296.125	C13H19N3O5
297.244	C18H34O3
299.186	C16H28O5
300.12	C12H19N3O6
300.145	C14H23NO6
303.102	C12H20N2O5S
303.135	C16H20N2O4
303.995	C12H8N3O3SP
304.177	C14H27NO6
307.091	C18H16N2OS
307.151	C12H24N2O7
307.155	C17H24O5
308.078	C14H15NO7
309.084	C12H14N4O6
309.153	C17H26O3S
310.976	C6H8N4O7S2
311.1	C12H16N4O6
312.084	C12H15N3O7
312.157	C14H23N3O5
314.136	C13H21N3O6
315.181	C16H28O6
316.094	C15H15N3O5
319.13	C16H20N2O5
320.99	C14H10O5S2
321.211	C16H34O4S
322.114	C12H21NO9
323.088	C14H16N2O7
324.193	C16H27N3O4
325.069	C11H19O9P
326.088	C14H17NO8
326.172	C15H25N3O5
327.109	C16H24O3S2
328.14	C15H23NO7
329.106	C15H22O6S
330.094	C12H17N3O8
334.066	C7H18N3O10P
336.064	C15H16NO6P
336.118	C19H19N3OS
341.11	C13H18N4O7
341.183	C15H26N4O5
342.146	C18H21N3O4
343.213	C18H32O6
349.242	C18H38O4S
352.997	C16H7N2O6P
355.199	C16H28N4O5
357.089	C11H23N2O7SP
358.092	C10H21N3O9S
358.177	C19H25N3O4
359.089	C17H16N2O7
359.922	C10H4NO10SP
368.089	C18H15N3O6
368.219	C18H31N3O5
369.214	C17H30N4O5
370.144	C16H25N3O5S
371.157	C15H24N4O7
371.194	C16H28N4O6
371.244	C20H36O6
373.136	C14H22N4O8
374.172	C19H25N3O5
375.176	C28H24O
379.126	C16H20N4O7
381.214	C18H30N4O5
381.232	C18H38O6S
383.007	C17H9N2O7P
383.23	C18H32N4O5
384.011	C16H7N3O9
384.982	C11H15O9S2P
385.115	C18H18N4O6
385.209	C17H30N4O6
385.986	C10H13NO11S2
386.119	C27H17NO2
390.232	C19H37NO5S
392.248	C19H39NO5S
394.252	C22H38NO3P
395.23	C19H32N4O5
395.247	C21H37N2O3P
397.188	C21H26N4O4
397.246	C19H34N4O5
398.249	C28H33NO
399.1	C13H25N2O8SP
399.189	C17H28N4O7
399.225	C18H32N4O6
399.275	C22H40O6
400.103	C12H23N3O10S
405.152	C16H26N2O10
406.227	C19H37NO6S
408.152	C27H24NOP
408.243	C19H39NO6S
409.16	C31H22O
410.249	C29H33NO
411.127	C25H21N2O2P
411.261	C20H36N4O5
412.307	C23H43NO5
413.204	C18H30N4O7
413.241	C19H34N4O6
414.979	C17H9N2O7SP
415.234	C21H36O8
416.183	C21H27N3O6
417.142	C19H22N4O7
418.145	C28H21NO3
418.263	C21H41NO5S
421.033	C18H15O10P
422.037	C17H13NO12
423.261	C21H36N4O5
424.188	C23H27N3O5
425.258	C20H42O7S
425.277	C21H38N4O5
427.047	C14H21O11SP
427.256	C20H36N4O6
428.169	C16H32NO10P
429.153	C16H31O11P
429.172	C15H30N2O12
431.229	C21H36O9
431.23	C22H32N4O5
432.188	C19H31NO10
433.209	C21H30N4O6
437.277	C22H38N4O5
439.293	C22H40N4O5
440.296	C31H39NO
441.105	C20H18N4O8
441.147	C16H31N2O8SP
441.235	C20H34N4O7
441.272	C21H38N4O6
445.18	C25H27N4O2P
445.246	C23H34N4O5
447.225	C22H32N4O6
449.168	C20H26N4O8
449.987	C17H10NO12P
450.99	C16H8N2O14
452.278	C21H44NO7P
453.005	C18H15O10SP
453.308	C23H42N4O5
455.097	C17H21N4O9P
455.181	C18H37N2O5S2P
455.251	C21H36N4O7
456.101	C26H20NO5P
457.142	C16H31N2O9SP
457.23	C20H34N4O8
457.317	C25H46O7
461.187	C30H26N2O3
461.189	C18H30N4O10
461.241	C23H34N4O6
465.11	C17H27N2O9SP
467.021	C19H17O10SP
468.025	C21H16N3O4S2P
469.284	C22H46O8S
470.18	C18H34NO11P
471.183	C17H32N2O13
473.131	C21H22N4O9
473.241	C24H34N4O6
474.244	C33H33NO2
477.443	C30H58N2O2
478.176	C23H34N3O2S2P
478.241	C21H41N3O5S2
478.294	C23H46NO7P
479.297	C22H44N2O9
481.098	C15H23N4O12P
483.273	C22H45O9P
483.363	C27H52N2O3S
484.159	C18H32NO12P
484.276	C21H43NO11
485.279	C22H46O9S
487.147	C22H24N4O9
487.293	C26H40N4O5
489.11	C19H27N2O9SP
491.142	C21H24N4O10
492.145	C30H23NO6
492.31	C24H48NO7P
492.957	C18H11N2O9S2P
495.113	C16H25N4O12P
495.202	C20H36N2O10S
495.453	C30H60N2O3
495.974	C18H12NO12SP
496.197	C19H35N3O10S
498.175	C19H34NO12P
505.158	C22H26N4O10
506.325	C25H50NO7P
509.288	C24H47O9P
510.292	C23H45NO11
511.293	C28H40N4O5
511.295	C27H49N2OS2P
512.296	C37H39NO
513.124	C14H30N2O16S
521.049	C22H19O13P
521.137	C20H31N2O10SP
523.168	C22H28N4O11
526.325	C35H46NOP
527.147	C17H36O14S2
533.229	C30H34N2O7
544.253	C22H44NO12P
545.256	C34H34N4O3
547.119	C18H33N2O11S2P
548.21	C22H35N3O13
549.253	C29H42O8S
554.053	C22H22NO12SP
567.037	C13H20N4O19S
567.247	C19H45N4O11SP
590.239	C33H37NO9
593.294	C24H51O14P
601.284	C33H46O8S
601.323	C25H55N4O6S2P
602.287	C34H41N3O7
603.263	C32H44O9S
606.191	C33H38NO4S2P
607.244	C30H45N2O5S2P
613.247	C25H46N2O11S2
617.919	C14H10N3O21SP
620.341	C37H51NO5S
620.909	C16H7N4O19SP
621.243	C24H46O16S
623.266	C28H49O11SP
636.926	C19H10O23S
637.26	C22H46N4O15S
637.93	C21H9N3O17S2
644.253	C22H48NO18P
654.478	C37H69NO6S
656.493	C37H71NO6S
657.496	C38H66N4O5
658.5	C47H65NO
660.605	C41H79N3O3
664.331	C27H56NO15P
667.932	C22H12N3O16S2P
672.488	C37H71NO7S
673.491	C38H66N4O6
674.495	C47H65NO2
677.252	C27H42N4O16
682.509	C39H73NO6S
683.512	C40H68N4O5
686.504	C38H73NO7S
699.478	C49H64O3
713.313	C25H54N4O17S
724.304	C32H55NO13S2
753.09	C21H30N4O24S
753.106	C20H34O30
753.114	C25H39O20S2P
753.12	C31H35N2O14S2P
753.18	C23H38N4O24
753.239	C22H50N4O20S2
753.307	C28H55N2O19P
753.41	C39H67N2O6S2P
755.358	C29H61N2O18P
773.534	C42H79O10P
777.34	C32H58O21
836.092	C33H31N3O19S2
853.369	C42H62O16S
911.369	C30H64N4O27
920.374	C34H68NO25P
920.876	C59H120NOSP
921.378	C33H66N2O27
938.385	C34H70NO26P
942.357	C38H61N3O24
942.858	C27H12O34S2
943.36	C31H68N4O24S2
953.347	C36H62N2O27
953.849	C26H9N3O33S2
954.351	C46H57N3O19
964.338	C46H64NO15S2P
965.341	C45H62N2O17S2

## Sheet: Sheet 2
List of molecular formulae shared between our study and the North Sea mesocosm study of Osterholz et al., 2015
a) m/z values detected by FT-ICR-MS analysis
b) molecular formulae assigned
m/za	Molecular formulab
154.051	C7H9NO3
155.035	C7H8O4
156.067	C7H11NO3
157.051	C7H10O4
157.087	C8H14O3
159.066	C7H12O4
160.061	C6H11NO4
162.056	C9H9NO2
163.04	C9H8O3
164.072	C9H11NO2
165.019	C8H6O4
165.056	C9H10O3
165.092	C10H14O2
165.129	C11H18O
166.051	C8H9NO3
167.017	C8H8O2S
167.035	C8H8O4
167.071	C9H12O3
167.108	C10H16O2
167.144	C11H20O
168.067	C8H11NO3
168.996	C7H6O3S
169.014	C7H6O5
169.051	C8H10O4
169.062	C7H10N2O3
169.087	C9H14O3
169.098	C8H14N2O2
170.046	C7H9NO4
171.012	C7H8O3S
171.03	C7H8O5
171.066	C8H12O4
173.046	C7H10O5
175.04	C10H8O3
175.061	C7H12O5
175.098	C8H16O4
177.023	C6H10O4S
178.051	C9H9NO3
179.035	C9H8O4
179.083	C9H12N2O2
180.067	C9H11NO3
180.996	C8H6O3S
181.014	C8H6O5
181.087	C10H14O3
181.098	C9H14N2O2
182.046	C8H9NO4
182.082	C9H13NO3
183.03	C8H8O5
183.066	C9H12O4
183.103	C10H16O3
183.114	C9H16N2O2
183.139	C11H20O2
184.061	C8H11NO4
184.991	C7H6O4S
185.028	C8H10O3S
185.046	C8H10O5
185.057	C7H10N2O4
185.082	C9H14O4
185.118	C10H18O3
187.007	C7H8O4S
187.061	C8H12O5
187.134	C10H20O3
188.056	C7H11NO5
188.072	C11H11NO2
189.056	C11H10O3
189.077	C8H14O5
193.051	C10H10O4
193.16	C13H22O
195.012	C9H8O3S
195.03	C9H8O5
195.066	C10H12O4
196.061	C9H11NO4
196.991	C8H6O4S
197.028	C9H10O3S
197.057	C8H10N2O4
197.082	C10H14O4
197.118	C11H18O3
197.155	C12H22O2
198.077	C9H13NO4
199.061	C9H12O5
199.072	C8H12N2O4
199.098	C10H16O4
200.056	C8H11NO5
200.986	C7H6O5S
201.056	C12H10O3
201.077	C9H14O5
201.113	C10H18O4
202.072	C8H13NO5
203.083	C11H12N2O2
203.093	C9H16O5
204.067	C11H11NO3
205.051	C11H10O4
207.066	C11H12O4
209.028	C10H10O3S
209.046	C10H10O5
209.082	C11H14O4
209.118	C12H18O3
211.007	C9H8O4S
211.061	C10H12O5
211.072	C9H12N2O4
213.088	C9H14N2O4
213.15	C12H22O3
215.038	C9H12O4S
215.093	C10H16O5
216.964	C7H6O4S2
217.051	C12H10O4
217.072	C9H14O6
219.051	C8H12O7
219.066	C12H12O4
221.046	C11H10O5
221.082	C12H14O4
222.077	C11H13NO4
223.061	C11H12O5
225.088	C10H14N2O4
225.15	C13H22O3
225.186	C14H26O2
227.035	C13H8O4
227.104	C10H16N2O4
228.088	C10H15NO5
229.051	C13H10O4
230.103	C10H17NO5
231.16	C12H24O4
232.083	C9H15NO6
234.077	C12H13NO4
235.007	C11H8O4S
235.061	C12H12O5
235.101	C10H20O4S
237.023	C11H10O4S
237.15	C14H22O3
239.067	C10H12N2O5
239.093	C12H16O5
239.129	C13H20O4
241.119	C11H18N2O4
241.144	C13H22O4
242.067	C10H13NO6
242.103	C11H17NO5
243.099	C10H16N2O5
243.124	C12H20O5
243.16	C13H24O4
247.072	C12H12N2O4
249.041	C12H10O6
249.044	C9H14O6S
249.15	C15H22O3
251.056	C12H12O6
251.077	C9H16O8
252.034	C11H11NO4S
253.018	C11H10O5S
254.049	C11H13NO4S
255.033	C11H12O5S
255.135	C12H20N2O4
256.083	C11H15NO6
257.078	C10H14N2O6
257.114	C11H18N2O5
257.139	C13H22O5
259.145	C15H20N2O2
260.15	C12H23NO5
263.165	C16H24O3
264.088	C13H15NO5
264.099	C12H15N3O4
267.087	C13H16O6
268.13	C12H19N3O4
269.212	C16H30O3
271.228	C16H32O3
273.088	C14H14N2O4
275.14	C15H20N2O3
277.119	C14H18N2O4
279.233	C18H32O2
281.103	C14H18O6
282.098	C13H17NO6
282.11	C12H17N3O5
282.146	C13H21N3O4
283.119	C14H20O6
283.137	C15H24O3S
284.125	C12H19N3O5
285.109	C12H18N2O6
295.137	C16H24O3S
296.125	C13H19N3O5
299.186	C16H28O5
300.145	C14H23NO6
303.135	C16H20N2O4
307.155	C17H24O5
308.078	C14H15NO7
309.153	C17H26O3S
312.084	C12H15N3O7
312.156	C14H23N3O5
314.136	C13H21N3O6
315.181	C16H28O6
316.094	C15H15N3O5
319.13	C16H20N2O5
323.089	C14H16N2O7
326.088	C14H17NO8
328.14	C15H23NO7
329.106	C15H22O6S
343.213	C18H32O6
359.089	C17H16N2O7
369.214	C17H30N4O5
371.244	C20H36O6
385.115	C18H18N4O6
395.23	C19H32N4O5
399.275	C22H40O6
405.151	C16H26N2O10
406.227	C19H37NO6S
415.234	C21H36O8
416.183	C21H27N3O6
422.036	C17H13NO12
424.188	C23H27N3O5
431.229	C21H36O9
432.188	C19H31NO10
606.191	C33H38NO4S2P

## Sheet: Sheet 3
List of molecular formulae shared between our study and the North Sea transect study of Osterholz et al., 2016
a) m/z values detected by FT-ICR-MS analysis
b) molecular formulae assigned
m/za	Molecular formulab
163.04	C9H8O3
165.019	C8H6O4
165.056	C9H10O3
165.092	C10H14O2
167.035	C8H8O4
167.071	C9H12O3
167.108	C10H16O2
169.014	C7H6O5
169.051	C8H10O4
169.087	C9H14O3
171.03	C7H8O5
171.066	C8H12O4
173.046	C7H10O5
175.04	C10H8O3
179.035	C9H8O4
181.014	C8H6O5
181.087	C10H14O3
183.03	C8H8O5
183.066	C9H12O4
183.103	C10H16O3
185.046	C8H10O5
185.082	C9H14O4
187.061	C8H12O5
189.056	C11H10O3
193.051	C10H10O4
195.03	C9H8O5
195.066	C10H12O4
197.082	C10H14O4
197.118	C11H18O3
199.061	C9H12O5
199.098	C10H16O4
201.056	C12H10O3
201.077	C9H14O5
201.113	C10H18O4
205.051	C11H10O4
207.066	C11H12O4
209.046	C10H10O5
209.082	C11H14O4
209.118	C12H18O3
211.061	C10H12O5
215.093	C10H16O5
217.051	C12H10O4
217.072	C9H14O6
219.066	C12H12O4
221.046	C11H10O5
221.082	C12H14O4
223.061	C11H12O5
225.15	C13H22O3
227.035	C13H8O4
229.051	C13H10O4
235.061	C12H12O5
237.077	C12H14O5
237.15	C14H22O3
239.092	C12H16O5
239.129	C13H20O4
241.145	C13H22O4
243.124	C12H20O5
249.04	C12H10O6
249.15	C15H22O3
251.056	C12H12O6
257.139	C13H22O5
263.165	C16H24O3
267.087	C13H16O6
281.103	C14H18O6
283.119	C14H20O6
307.155	C17H24O5
315.181	C16H28O6

## Sheet: Sheet 4
List of molecular formulae shared between our study and the Mediterranean Sea study of Martínez-Pérez et al., 2017
a) m/z values detected by FT-ICR-MS analysis
b) molecular formulae assigned
m/za	Molecular formulab
163.04	C9H8O3
164.072	C9H11NO2
165.056	C9H10O3
165.092	C10H14O2
165.129	C11H18O
166.051	C8H9NO3
167.035	C8H8O4
167.071	C9H12O3
167.108	C10H16O2
168.067	C8H11NO3
169.051	C8H10O4
169.087	C9H14O3
170.046	C7H9NO4
171.03	C7H8O5
171.066	C8H12O4
173.046	C7H10O5
175.04	C10H8O3
178.051	C9H9NO3
179.035	C9H8O4
179.083	C9H12N2O2
180.067	C9H11NO3
181.087	C10H14O3
182.046	C8H9NO4
182.082	C9H13NO3
183.03	C8H8O5
183.066	C9H12O4
183.103	C10H16O3
184.062	C8H11NO4
185.046	C8H10O5
185.082	C9H14O4
185.118	C10H18O3
187.061	C8H12O5
188.072	C11H11NO2
189.056	C11H10O3
193.051	C10H10O4
195.066	C10H12O4
196.062	C9H11NO4
197.082	C10H14O4
197.118	C11H18O3
198.077	C9H13NO4
199.061	C9H12O5
199.098	C10H16O4
201.056	C12H10O3
201.077	C9H14O5
201.113	C10H18O4
203.083	C11H12N2O2
204.067	C11H11NO3
205.051	C11H10O4
207.066	C11H12O4
209.046	C10H10O5
209.082	C11H14O4
209.118	C12H18O3
211.061	C10H12O5
213.186	C13H26O2
215.093	C10H16O5
215.129	C11H20O4
217.051	C12H10O4
217.072	C9H14O6
219.066	C12H12O4
221.046	C11H10O5
221.082	C12H14O4
222.077	C11H13NO4
223.061	C11H12O5
225.088	C10H14N2O4
225.15	C13H22O3
225.186	C14H26O2
227.104	C10H16N2O4
229.051	C13H10O4
234.077	C12H13NO4
235.061	C12H12O5
237.077	C12H14O5
237.15	C14H22O3
239.093	C12H16O5
239.129	C13H20O4
241.145	C13H22O4
242.103	C11H17NO5
243.124	C12H20O5
243.16	C13H24O4
247.072	C12H12N2O4
249.15	C15H22O3
251.056	C12H12O6
256.083	C11H15NO6
257.139	C13H22O5
259.145	C15H20N2O2
263.165	C16H24O3
264.088	C13H15NO5
267.087	C13H16O6
267.233	C17H32O2
269.212	C16H30O3
269.249	C17H34O2
271.228	C16H32O3
273.088	C14H14N2O4
275.14	C15H20N2O3
277.119	C14H18N2O4
279.233	C18H32O2
281.103	C14H18O6
282.098	C13H17NO6
283.119	C14H20O6
285.109	C12H18N2O6
296.125	C13H19N3O5
297.244	C18H34O3
299.186	C16H28O5
303.135	C16H20N2O4
307.155	C17H24O5
308.078	C14H15NO7
315.181	C16H28O6
319.13	C16H20N2O5
321.21	C16H34O4S
323.088	C14H16N2O7
326.088	C14H17NO8
327.11	C16H24O3S2
328.14	C15H23NO7
329.106	C15H22O6S
342.146	C18H21N3O4
343.213	C18H32O6
359.088	C17H16N2O7
371.244	C20H36O6
374.172	C19H25N3O5
381.232	C18H38O6S
397.188	C21H26N4O4
416.183	C21H27N3O6
425.258	C20H42O7S
431.229	C21H36O9
485.279	C22H46O9S
