# Supplementary material for: Impact of Quorum Sensing and Tropodithietic Acid Production on the Exometabolome of Phaeobacter inhibens
Source: Front Microbiol. 2022 Jun 21;13:917969. doi: 10.3389/fmicb.2022.917969 (PMC9253639; doi:10.3389/fmicb.2022.917969)
Supplement: Supplementary file 3 [file Table_5.xlsx]

## Sheet: WT
Table S5: Elemental composition and elemental ratios of 311 masses with unique molecular formulas out of the 444 masses detected for P. inhibens DSM 17395 wild type over all the sampling time points
Meas_m/z	Formula	C	H	O	N	S	P	O/C	H/C	N/C	P/C	N/P		Average O/C	Average H/C	Average N	Average S	Average P
95.0251	C4H4N2O	4	4	1	2	0	0	0.25	1	0.5	0	0		0.394977	1.27189	0.977492	0.549839	0.0996785
97.0659	C6H10O	6	10	1	0	0	0	0.166667	1.66667	0	0	0
99.0088	C4H4O3	4	4	3	0	0	0	0.75	1	0	0	0
99.0452	C5H8O2	5	8	2	0	0	0	0.4	1.6	0	0	0
107.014	C6H4O2	6	4	2	0	0	0	0.333333	0.666667	0	0	0
107.05	C7H8O	7	8	1	0	0	0	0.142857	1.14286	0	0	0
108.045	C6H7NO	6	7	1	1	0	0	0.166667	1.16667	0.166667	0	0
109.03	C6H6O2	6	6	2	0	0	0	0.333333	1	0	0	0
110.991	C5H4OS	5	4	1	0	1	0	0.2	0.8	0	0	0
111.02	C4H4N2O2	4	4	2	2	0	0	0.5	1	0.5	0	0
111.045	C6H8O2	6	8	2	0	0	0	0.333333	1.33333	0	0	0
111.082	C7H12O	7	12	1	0	0	0	0.142857	1.71429	0	0	0
113.007	C5H6OS	5	6	1	0	1	0	0.2	1.2	0	0	0
113.061	C6H10O2	6	10	2	0	0	0	0.333333	1.66667	0	0	0
114.056	C5H9NO2	5	9	2	1	0	0	0.4	1.8	0.2	0	0
114.986	C4H4O2S	4	4	2	0	1	0	0.5	1	0	0	0
115.022	C5H8OS	5	8	1	0	1	0	0.2	1.6	0	0	0
115.04	C5H8O3	5	8	3	0	0	0	0.6	1.6	0	0	0
118.051	C4H9NO3	4	9	3	1	0	0	0.75	2.25	0.25	0	0
119.014	C7H4O2	7	4	2	0	0	0	0.285714	0.571429	0	0	0
122.991	C6H4OS	6	4	1	0	1	0	0.166667	0.666667	0	0	0
123.045	C7H8O2	7	8	2	0	0	0	0.285714	1.14286	0	0	0
125.007	C6H6OS	6	6	1	0	1	0	0.166667	1	0	0	0
125.024	C6H6O3	6	6	3	0	0	0	0.5	1	0	0	0
125.061	C7H10O2	7	10	2	0	0	0	0.285714	1.42857	0	0	0
126.986	C5H4O2S	5	4	2	0	1	0	0.4	0.8	0	0	0
127.022	C6H8OS	6	8	1	0	1	0	0.166667	1.33333	0	0	0
127.04	C6H8O3	6	8	3	0	0	0	0.5	1.33333	0	0	0
129.056	C6H10O3	6	10	3	0	0	0	0.5	1.66667	0	0	0
131.017	C5H8O2S	5	8	2	0	1	0	0.4	1.6	0	0	0
131.071	C6H12O3	6	12	3	0	0	0	0.5	2	0	0	0
132.996	C4H6O3S	4	6	3	0	1	0	0.75	1.5	0	0	0
133.03	C8H6O2	8	6	2	0	0	0	0.25	0.75	0	0	0
133.066	C9H10O	9	10	1	0	0	0	0.111111	1.11111	0	0	0
134.991	C7H4OS	7	4	1	0	1	0	0.142857	0.571429	0	0	0
135.045	C8H8O2	8	8	2	0	0	0	0.25	1	0	0	0
136.04	C7H7NO2	7	7	2	1	0	0	0.285714	1	0.142857	0	0
137.007	C7H6OS	7	6	1	0	1	0	0.142857	0.857143	0	0	0
137.097	C9H14O	9	14	1	0	0	0	0.111111	1.55556	0	0	0
138.056	C7H9NO2	7	9	2	1	0	0	0.285714	1.28571	0.142857	0	0
138.986	C6H4O2S	6	4	2	0	1	0	0.333333	0.666667	0	0	0
139.022	C7H8OS	7	8	1	0	1	0	0.142857	1.14286	0	0	0
139.04	C7H8O3	7	8	3	0	0	0	0.428571	1.14286	0	0	0
139.076	C8H12O2	8	12	2	0	0	0	0.25	1.5	0	0	0
139.113	C9H16O	9	16	1	0	0	0	0.111111	1.77778	0	0	0
141.002	C6H6O2S	6	6	2	0	1	0	0.333333	1	0	0	0
141.031	C5H6N2O3	5	6	3	2	0	0	0.6	1.2	0.4	0	0
142.051	C6H9NO3	6	9	3	1	0	0	0.5	1.5	0.166667	0	0
142.963	C5H4OS2	5	4	1	0	2	0	0.2	0.8	0	0	0
143.017	C6H8O2S	6	8	2	0	1	0	0.333333	1.33333	0	0	0
143.035	C6H8O4	6	8	4	0	0	0	0.666667	1.33333	0	0	0
143.046	C5H8N2O3	5	8	3	2	0	0	0.6	1.6	0.4	0	0
143.071	C7H12O3	7	12	3	0	0	0	0.428571	1.71429	0	0	0
146.061	C9H9NO	9	9	1	1	0	0	0.111111	1	0.111111	0	0
150.986	C7H4O2S	7	4	2	0	1	0	0.285714	0.571429	0	0	0
151.004	C7H4O4	7	4	4	0	0	0	0.571429	0.571429	0	0	0
154.087	C8H13NO2	8	13	2	1	0	0	0.25	1.625	0.125	0	0
154.963	C6H4OS2	6	4	1	0	2	0	0.166667	0.666667	0	0	0
154.981	C6H4O3S	6	4	3	0	1	0	0.5	0.666667	0	0	0
155.017	C7H8O2S	7	8	2	0	1	0	0.285714	1.14286	0	0	0
156.979	C6H6OS2	6	6	1	0	2	0	0.166667	1	0	0	0
156.996	C6H6O3S	6	6	3	0	1	0	0.5	1	0	0	0
157.033	C7H10O2S	7	10	2	0	1	0	0.285714	1.42857	0	0	0
157.087	C8H14O3	8	14	3	0	0	0	0.375	1.75	0	0	0
158.994	C6H8OS2	6	8	1	0	2	0	0.166667	1.33333	0	0	0
159.012	C6H8O3S	6	8	3	0	1	0	0.5	1.33333	0	0	0
161.007	C9H6OS	9	6	1	0	1	0	0.111111	0.666667	0	0	0
161.082	C7H14O4	7	14	4	0	0	0	0.571429	2	0	0	0
162.056	C9H9NO2	9	9	2	1	0	0	0.222222	1	0.111111	0	0
163.022	C9H8OS	9	8	1	0	1	0	0.111111	0.888889	0	0	0
165.002	C8H6O2S	8	6	2	0	1	0	0.25	0.75	0	0	0
165.019	C8H6O4	8	6	4	0	0	0	0.5	0.75	0	0	0
165.031	C7H6N2O3	7	6	3	2	0	0	0.428571	0.857143	0.285714	0	0
165.056	C9H10O3	9	10	3	0	0	0	0.333333	1.11111	0	0	0
165.128	C11H18O	11	18	1	0	0	0	0.0909091	1.63636	0	0	0
166.981	C7H4O3S	7	4	3	0	1	0	0.428571	0.571429	0	0	0
167.017	C8H8O2S	8	8	2	0	1	0	0.25	1	0	0	0
167.046	C7H8N2O3	7	8	3	2	0	0	0.428571	1.14286	0.285714	0	0
167.144	C11H20O	11	20	1	0	0	0	0.0909091	1.81818	0	0	0
168.979	C7H6OS2	7	6	1	0	2	0	0.142857	0.857143	0	0	0
168.996	C7H6O3S	7	6	3	0	1	0	0.428571	0.857143	0	0	0
169.087	C9H14O3	9	14	3	0	0	0	0.333333	1.55556	0	0	0
169.098	C8H14N2O2	8	14	2	2	0	0	0.25	1.75	0.25	0	0
171.012	C7H8O3S	7	8	3	0	1	0	0.428571	1.14286	0	0	0
171.03	C7H8O5	7	8	5	0	0	0	0.714286	1.14286	0	0	0
172.974	C6H6O2S2	6	6	2	0	2	0	0.333333	1	0	0	0
175.061	C7H12O5	7	12	5	0	0	0	0.714286	1.71429	0	0	0
175.098	C8H16O4	8	16	4	0	0	0	0.5	2	0	0	0
176.969	C5H6O3S2	5	6	3	0	2	0	0.6	1.2	0	0	0
177.002	C9H6O2S	9	6	2	0	1	0	0.222222	0.666667	0	0	0
177.023	C6H10O4S	6	10	4	0	1	0	0.666667	1.66667	0	0	0
177.034	C5H10N2O3S	5	10	3	2	1	0	0.6	2	0.4	0	0
178.981	C8H4O3S	8	4	3	0	1	0	0.375	0.5	0	0	0
179.017	C9H8O2S	9	8	2	0	1	0	0.222222	0.888889	0	0	0
180.041	C7H7N3O3	7	7	3	3	0	0	0.428571	1	0.428571	0	0
180.979	C8H6OS2	8	6	1	0	2	0	0.125	0.75	0	0	0
180.996	C8H6O3S	8	6	3	0	1	0	0.375	0.75	0	0	0
181.087	C10H14O3	10	14	3	0	0	0	0.3	1.4	0	0	0
182.046	C8H9NO4	8	9	4	1	0	0	0.5	1.125	0.125	0	0
182.958	C7H4O2S2	7	4	2	0	2	0	0.285714	0.571429	0	0	0
182.994	C8H8OS2	8	8	1	0	2	0	0.125	1	0	0	0
183.041	C7H8N2O4	7	8	4	2	0	0	0.571429	1.14286	0.285714	0	0
183.103	C10H16O3	10	16	3	0	0	0	0.3	1.6	0	0	0
184.974	C7H6O2S2	7	6	2	0	2	0	0.285714	0.857143	0	0	0
184.991	C7H6O4S	7	6	4	0	1	0	0.571429	0.857143	0	0	0
185.028	C8H10O3S	8	10	3	0	1	0	0.375	1.25	0	0	0
185.118	C10H18O3	10	18	3	0	0	0	0.3	1.8	0	0	0
186.989	C7H8O2S2	7	8	2	0	2	0	0.285714	1.14286	0	0	0
187.007	C7H8O4S	7	8	4	0	1	0	0.571429	1.14286	0	0	0
187.061	C8H12O5	8	12	5	0	0	0	0.625	1.5	0	0	0
187.134	C10H20O3	10	20	3	0	0	0	0.3	2	0	0	0
189.077	C8H14O5	8	14	5	0	0	0	0.625	1.75	0	0	0
191.017	C10H8O2S	10	8	2	0	1	0	0.2	0.8	0	0	0
191.057	C8H8N4O2	8	8	2	4	0	0	0.25	1	0.5	0	0
192.041	C8H7N3O3	8	7	3	3	0	0	0.375	0.875	0.375	0	0
193.033	C10H10O2S	10	10	2	0	1	0	0.2	1	0	0	0
193.16	C13H22O	13	22	1	0	0	0	0.0769231	1.69231	0	0	0
195.012	C9H8O3S	9	8	3	0	1	0	0.333333	0.888889	0	0	0
196.974	C8H6O2S2	8	6	2	0	2	0	0.25	0.75	0	0	0
196.991	C8H6O4S	8	6	4	0	1	0	0.5	0.75	0	0	0
197.028	C9H10O3S	9	10	3	0	1	0	0.333333	1.11111	0	0	0
197.057	C8H10N2O4	8	10	4	2	0	0	0.5	1.25	0.25	0	0
197.155	C12H22O2	12	22	2	0	0	0	0.166667	1.83333	0	0	0
198.953	C7H4O3S2	7	4	3	0	2	0	0.428571	0.571429	0	0	0
198.989	C8H8O2S2	8	8	2	0	2	0	0.25	1	0	0	0
199.098	C10H16O4	10	16	4	0	0	0	0.4	1.6	0	0	0
200.969	C7H6O3S2	7	6	3	0	2	0	0.428571	0.857143	0	0	0
200.986	C7H6O5S	7	6	5	0	1	0	0.714286	0.857143	0	0	0
201.023	C8H10O4S	8	10	4	0	1	0	0.5	1.25	0	0	0
201.077	C9H14O5	9	14	5	0	0	0	0.555556	1.55556	0	0	0
201.113	C10H18O4	10	18	4	0	0	0	0.4	1.8	0	0	0
202.984	C7H8O3S2	7	8	3	0	2	0	0.428571	1.14286	0	0	0
204.067	C11H11NO3	11	11	3	1	0	0	0.272727	1	0.0909091	0	0
204.996	C10H6O3S	10	6	3	0	1	0	0.3	0.6	0	0	0
205	C7H10O3S2	7	10	3	0	2	0	0.428571	1.42857	0	0	0
208.995	C6H10O4S2	6	10	4	0	2	0	0.666667	1.66667	0	0	0
208.999	C3H6N4O5S	3	6	5	4	1	0	1.66667	2	1.33333	0	0
209.028	C10H10O3S	10	10	3	0	1	0	0.3	1	0	0	0
209.082	C11H14O4	11	14	4	0	0	0	0.363636	1.27273	0	0	0
209.118	C12H18O3	12	18	3	0	0	0	0.25	1.5	0	0	0
210.052	C8H9N3O4	8	9	4	3	0	0	0.5	1.125	0.375	0	0
210.059	C10H13NO2S	10	13	2	1	1	0	0.2	1.3	0.1	0	0
211.007	C9H8O4S	9	8	4	0	1	0	0.444444	0.888889	0	0	0
212.969	C8H6O3S2	8	6	3	0	2	0	0.375	0.75	0	0	0
213.005	C9H10O2S2	9	10	2	0	2	0	0.222222	1.11111	0	0	0
213.088	C9H14N2O4	9	14	4	2	0	0	0.444444	1.55556	0.222222	0	0
213.15	C12H22O3	12	22	3	0	0	0	0.25	1.83333	0	0	0
213.186	C13H26O2	13	26	2	0	0	0	0.153846	2	0	0	0
215.017	C12H8O2S	12	8	2	0	1	0	0.166667	0.666667	0	0	0
215.038	C9H12O4S	9	12	4	0	1	0	0.444444	1.33333	0	0	0
215.129	C11H20O4	11	20	4	0	0	0	0.363636	1.81818	0	0	0
216.963	C7H6O4S2	7	6	4	0	2	0	0.571429	0.857143	0	0	0
217	C8H10O3S2	8	10	3	0	2	0	0.375	1.25	0	0	0
223.084	C9H12N4O3	9	12	3	4	0	0	0.333333	1.33333	0.444444	0	0
224.068	C9H11N3O4	9	11	4	3	0	0	0.444444	1.22222	0.333333	0	0
225.15	C13H22O3	13	22	3	0	0	0	0.230769	1.69231	0	0	0
225.161	C12H22N2O2	12	22	2	2	0	0	0.166667	1.83333	0.166667	0	0
226.948	C8H4O4S2	8	4	4	0	2	0	0.5	0.5	0	0	0
226.984	C9H8O3S2	9	8	3	0	2	0	0.333333	0.888889	0	0	0
230.046	C12H9NO4	12	9	4	1	0	0	0.333333	0.75	0.0833333	0	0
230.979	C8H8O4S2	8	8	4	0	2	0	0.5	1	0	0	0
231.07	C10H16O4S	10	16	4	0	1	0	0.4	1.6	0	0	0
231.16	C12H24O4	12	24	4	0	0	0	0.333333	2	0	0	0
232.974	C11H6O2S2	11	6	2	0	2	0	0.181818	0.545455	0	0	0
232.995	C8H10O4S2	8	10	4	0	2	0	0.5	1.25	0	0	0
234.077	C12H13NO4	12	13	4	1	0	0	0.333333	1.08333	0.0833333	0	0
235.007	C11H8O4S	11	8	4	0	1	0	0.363636	0.727273	0	0	0
237.023	C11H10O4S	11	10	4	0	1	0	0.363636	0.909091	0	0	0
237.15	C14H22O3	14	22	3	0	0	0	0.214286	1.57143	0	0	0
239.067	C10H12N2O5	10	12	5	2	0	0	0.5	1.2	0.2	0	0
239.129	C13H20O4	13	20	4	0	0	0	0.307692	1.53846	0	0	0
240.963	C9H6O4S2	9	6	4	0	2	0	0.444444	0.666667	0	0	0
243.124	C12H20O5	12	20	5	0	0	0	0.416667	1.66667	0	0	0
243.16	C13H24O4	13	24	4	0	0	0	0.307692	1.84615	0	0	0
246.989	C12H8O2S2	12	8	2	0	2	0	0.166667	0.666667	0	0	0
247.072	C12H12N2O4	12	12	4	2	0	0	0.333333	1	0.166667	0	0
252.034	C11H11NO4S	11	11	4	1	1	0	0.363636	1	0.0909091	0	0
253.018	C11H10O5S	11	10	5	0	1	0	0.454545	0.909091	0	0	0
254.049	C11H13NO4S	11	13	4	1	1	0	0.363636	1.18182	0.0909091	0	0
255.033	C11H12O5S	11	12	5	0	1	0	0.454545	1.09091	0	0	0
255.135	C12H20N2O4	12	20	4	2	0	0	0.333333	1.66667	0.166667	0	0
256.094	C10H15N3O5	10	15	5	3	0	0	0.5	1.5	0.3	0	0
256.995	C10H10O4S2	10	10	4	0	2	0	0.4	1	0	0	0
258.989	C13H8O2S2	13	8	2	0	2	0	0.153846	0.615385	0	0	0
259.145	C15H20N2O2	15	20	2	2	0	0	0.133333	1.33333	0.133333	0	0
262.984	C12H8O3S2	12	8	3	0	2	0	0.25	0.666667	0	0	0
263.054	C17H12OS	17	12	1	0	1	0	0.0588235	0.705882	0	0	0
263.165	C16H24O3	16	24	3	0	0	0	0.1875	1.5	0	0	0
269.151	C13H22N2O4	13	22	4	2	0	0	0.307692	1.69231	0.153846	0	0
269.249	C17H34O2	17	34	2	0	0	0	0.117647	2	0	0	0
273.088	C14H14N2O4	14	14	4	2	0	0	0.285714	1	0.142857	0	0
275	C6H13O8SP	6	13	8	0	1	1	1.33333	2.16667	0	0.166667	0
276.031	C6H16NO7SP	6	16	7	1	1	1	1.16667	2.66667	0.166667	0.166667	1
277.058	C11H10N4O5	11	10	5	4	0	0	0.454545	0.909091	0.363636	0	0
279.073	C11H12N4O5	11	12	5	4	0	0	0.454545	1.09091	0.363636	0	0
280.058	C11H11N3O6	11	11	6	3	0	0	0.545455	1	0.272727	0	0
283.137	C15H24O3S	15	24	3	0	1	0	0.2	1.6	0	0	0
284.162	C13H23N3O4	13	23	4	3	0	0	0.307692	1.76923	0.230769	0	0
288.182	C14H27NO5	14	27	5	1	0	0	0.357143	1.92857	0.0714286	0	0
293.126	C13H18N4O4	13	18	4	4	0	0	0.307692	1.38462	0.307692	0	0
295.137	C16H24O3S	16	24	3	0	1	0	0.1875	1.5	0	0	0
303.135	C16H20N2O4	16	20	4	2	0	0	0.25	1.25	0.125	0	0
307.155	C17H24O5	17	24	5	0	0	0	0.294118	1.41176	0	0	0
309.084	C12H14N4O6	12	14	6	4	0	0	0.5	1.16667	0.333333	0	0
309.153	C17H26O3S	17	26	3	0	1	0	0.176471	1.52941	0	0	0
310.976	C6H8N4O7S2	6	8	7	4	2	0	1.16667	1.33333	0.666667	0	0
311.1	C12H16N4O6	12	16	6	4	0	0	0.5	1.33333	0.333333	0	0
312.084	C12H15N3O7	12	15	7	3	0	0	0.583333	1.25	0.25	0	0
315.181	C16H28O6	16	28	6	0	0	0	0.375	1.75	0	0	0
316.094	C15H15N3O5	15	15	5	3	0	0	0.333333	1	0.2	0	0
319.13	C16H20N2O5	16	20	5	2	0	0	0.3125	1.25	0.125	0	0
320.99	C14H10O5S2	14	10	5	0	2	0	0.357143	0.714286	0	0	0
321.211	C16H34O4S	16	34	4	0	1	0	0.25	2.125	0	0	0
324.193	C16H27N3O4	16	27	4	3	0	0	0.25	1.6875	0.1875	0	0
325.069	C11H19O9P	11	19	9	0	0	1	0.818182	1.72727	0	0.0909091	0
327.109	C16H24O3S2	16	24	3	0	2	0	0.1875	1.5	0	0	0
330.094	C12H17N3O8	12	17	8	3	0	0	0.666667	1.41667	0.25	0	0
334.066	C7H18N3O10P	7	18	10	3	0	1	1.42857	2.57143	0.428571	0.142857	3
341.11	C13H18N4O7	13	18	7	4	0	0	0.538462	1.38462	0.307692	0	0
357.089	C11H23N2O7SP	11	23	7	2	1	1	0.636364	2.09091	0.181818	0.0909091	2
358.177	C19H25N3O4	19	25	4	3	0	0	0.210526	1.31579	0.157895	0	0
359.922	C10H4NO10SP	10	4	10	1	1	1	1	0.4	0.1	0.1	1
368.089	C18H15N3O6	18	15	6	3	0	0	0.333333	0.833333	0.166667	0	0
369.214	C17H30N4O5	17	30	5	4	0	0	0.294118	1.76471	0.235294	0	0
371.194	C16H28N4O6	16	28	6	4	0	0	0.375	1.75	0.25	0	0
381.232	C18H38O6S	18	38	6	0	1	0	0.333333	2.11111	0	0	0
383.007	C17H9N2O7P	17	9	7	2	0	1	0.411765	0.529412	0.117647	0.0588235	2
383.23	C18H32N4O5	18	32	5	4	0	0	0.277778	1.77778	0.222222	0	0
384.011	C16H7N3O9	16	7	9	3	0	0	0.5625	0.4375	0.1875	0	0
384.982	C11H15O9S2P	11	15	9	0	2	1	0.818182	1.36364	0	0.0909091	0
385.115	C18H18N4O6	18	18	6	4	0	0	0.333333	1	0.222222	0	0
385.986	C10H13NO11S2	10	13	11	1	2	0	1.1	1.3	0.1	0	0
386.119	C27H17NO2	27	17	2	1	0	0	0.0740741	0.62963	0.037037	0	0
390.232	C19H37NO5S	19	37	5	1	1	0	0.263158	1.94737	0.0526316	0	0
392.248	C19H39NO5S	19	39	5	1	1	0	0.263158	2.05263	0.0526316	0	0
397.246	C19H34N4O5	19	34	5	4	0	0	0.263158	1.78947	0.210526	0	0
399.1	C13H25N2O8SP	13	25	8	2	1	1	0.615385	1.92308	0.153846	0.0769231	2
408.243	C19H39NO6S	19	39	6	1	1	0	0.315789	2.05263	0.0526316	0	0
411.261	C20H36N4O5	20	36	5	4	0	0	0.25	1.8	0.2	0	0
412.307	C23H43NO5	23	43	5	1	0	0	0.217391	1.86957	0.0434783	0	0
414.979	C17H9N2O7SP	17	9	7	2	1	1	0.411765	0.529412	0.117647	0.0588235	2
417.142	C19H22N4O7	19	22	7	4	0	0	0.368421	1.15789	0.210526	0	0
418.145	C28H21NO3	28	21	3	1	0	0	0.107143	0.75	0.0357143	0	0
418.263	C21H41NO5S	21	41	5	1	1	0	0.238095	1.95238	0.047619	0	0
421.033	C18H15O10P	18	15	10	0	0	1	0.555556	0.833333	0	0.0555556	0
422.037	C17H13NO12	17	13	12	1	0	0	0.705882	0.764706	0.0588235	0	0
425.258	C20H42O7S	20	42	7	0	1	0	0.35	2.1	0	0	0
425.277	C21H38N4O5	21	38	5	4	0	0	0.238095	1.80952	0.190476	0	0
427.047	C14H21O11SP	14	21	11	0	1	1	0.785714	1.5	0	0.0714286	0
427.256	C20H36N4O6	20	36	6	4	0	0	0.3	1.8	0.2	0	0
428.169	C16H32NO10P	16	32	10	1	0	1	0.625	2	0.0625	0.0625	1
431.23	C22H32N4O5	22	32	5	4	0	0	0.227273	1.45455	0.181818	0	0
439.293	C22H40N4O5	22	40	5	4	0	0	0.227273	1.81818	0.181818	0	0
441.105	C20H18N4O8	20	18	8	4	0	0	0.4	0.9	0.2	0	0
441.272	C21H38N4O6	21	38	6	4	0	0	0.285714	1.80952	0.190476	0	0
449.168	C20H26N4O8	20	26	8	4	0	0	0.4	1.3	0.2	0	0
449.987	C17H10NO12P	17	10	12	1	0	1	0.705882	0.588235	0.0588235	0.0588235	1
450.99	C16H8N2O14	16	8	14	2	0	0	0.875	0.5	0.125	0	0
453.005	C18H15O10SP	18	15	10	0	1	1	0.555556	0.833333	0	0.0555556	0
455.097	C17H21N4O9P	17	21	9	4	0	1	0.529412	1.23529	0.235294	0.0588235	4
456.101	C26H20NO5P	26	20	5	1	0	1	0.192308	0.769231	0.0384615	0.0384615	1
467.021	C19H17O10SP	19	17	10	0	1	1	0.526316	0.894737	0	0.0526316	0
468.025	C21H16N3O4S2P	21	16	4	3	2	1	0.190476	0.761905	0.142857	0.047619	3
470.18	C18H34NO11P	18	34	11	1	0	1	0.611111	1.88889	0.0555556	0.0555556	1
473.131	C21H22N4O9	21	22	9	4	0	0	0.428571	1.04762	0.190476	0	0
473.241	C24H34N4O6	24	34	6	4	0	0	0.25	1.41667	0.166667	0	0
474.244	C33H33NO2	33	33	2	1	0	0	0.0606061	1	0.030303	0	0
478.294	C23H46NO7P	23	46	7	1	0	1	0.304348	2	0.0434783	0.0434783	1
479.297	C22H44N2O9	22	44	9	2	0	0	0.409091	2	0.0909091	0	0
481.098	C15H23N4O12P	15	23	12	4	0	1	0.8	1.53333	0.266667	0.0666667	4
491.142	C21H24N4O10	21	24	10	4	0	0	0.47619	1.14286	0.190476	0	0
492.957	C18H11N2O9S2P	18	11	9	2	2	1	0.5	0.611111	0.111111	0.0555556	2
495.113	C16H25N4O12P	16	25	12	4	0	1	0.75	1.5625	0.25	0.0625	4
495.974	C18H12NO12SP	18	12	12	1	1	1	0.666667	0.666667	0.0555556	0.0555556	1
505.158	C22H26N4O10	22	26	10	4	0	0	0.454545	1.18182	0.181818	0	0
509.288	C24H47O9P	24	47	9	0	0	1	0.375	1.95833	0	0.0416667	0
510.292	C23H45NO11	23	45	11	1	0	0	0.478261	1.95652	0.0434783	0	0
513.124	C14H30N2O16S	14	30	16	2	1	0	1.14286	2.14286	0.142857	0	0
521.049	C22H19O13P	22	19	13	0	0	1	0.590909	0.863636	0	0.0454545	0
523.168	C22H28N4O11	22	28	11	4	0	0	0.5	1.27273	0.181818	0	0
554.053	C22H22NO12SP	22	22	12	1	1	1	0.545455	1	0.0454545	0.0454545	1
567.037	C13H20N4O19S	13	20	19	4	1	0	1.46154	1.53846	0.307692	0	0
601.284	C33H46O8S	33	46	8	0	1	0	0.242424	1.39394	0	0	0
656.493	C37H71NO6S	37	71	6	1	1	0	0.162162	1.91892	0.027027	0	0
672.488	C37H71NO7S	37	71	7	1	1	0	0.189189	1.91892	0.027027	0	0
753.41	C39H67N2O6S2P	39	67	6	2	2	1	0.153846	1.71795	0.0512821	0.025641	2
942.357	C38H61N3O24	38	61	24	3	0	0	0.631579	1.60526	0.0789474	0	0
270.171	C14H25NO4	14	25	4	1	0	0	0.285714	1.78571	0.0714286	0	0
210.953	C8H4O3S2	8	4	3	0	2	0	0.375	0.5	0	0	0
174.056	C10H9NO2	10	9	2	1	0	0	0.2	0.9	0.1	0	0
321.049	C10H15N2O8P	10	15	8	2	0	1	0.8	1.5	0.2	0.1	2
375.131	C17H20N4O6	17	20	6	4	0	0	0.352941	1.17647	0.235294	0	0
218.103	C9H17NO5	9	17	5	1	0	0	0.555556	1.88889	0.111111	0	0
213.124	C10H18N2O3	10	18	3	2	0	0	0.3	1.8	0.2	0	0
277.119	C14H18N2O4	14	18	4	2	0	0	0.285714	1.28571	0.142857	0	0
357.086	C14H19N2O7P	14	19	7	2	0	1	0.5	1.35714	0.142857	0.0714286	2
164.072	C9H11NO2	9	11	2	1	0	0	0.222222	1.22222	0.111111	0	0
154.062	C6H9N3O2	6	9	2	3	0	0	0.333333	1.5	0.5	0	0
160.062	C6H11NO4	6	11	4	1	0	0	0.666667	1.83333	0.166667	0	0
179.035	C9H8O4	9	8	4	0	0	0	0.444444	0.888889	0	0	0
157.051	C7H10O4	7	10	4	0	0	0	0.571429	1.42857	0	0	0
153.019	C7H6O4	7	6	4	0	0	0	0.571429	0.857143	0	0	0
165.038	C9H10OS	9	10	1	0	1	0	0.111111	1.11111	0	0	0
477.173	C19H30N2O12	19	30	12	2	0	0	0.631579	1.57895	0.105263	0	0
167.035	C8H8O4	8	8	4	0	0	0	0.5	1	0	0	0
169.051	C8H10O4	8	10	4	0	0	0	0.5	1.25	0	0	0
175.04	C10H8O3	10	8	3	0	0	0	0.3	0.8	0	0	0
144.045	C9H7NO	9	7	1	1	0	0	0.111111	0.777778	0.111111	0	0
151.04	C8H8O3	8	8	3	0	0	0	0.375	1	0	0	0
202.051	C11H9NO3	11	9	3	1	0	0	0.272727	0.818182	0.0909091	0	0
163.04	C9H8O3	9	8	3	0	0	0	0.333333	0.888889	0	0	0

## Sheet: WP14
Table S5: Elemental composition and elemental ratios of 351 masses with unique molecular formulas out of the 473 masses detected for P. inhibens DSM 17395 tdaE- mutant over all the sampling time points
Meas_m/z	Formula	C	H	O	N	S	P	O/C	H/C	N/C	P/C	N/P		Average O/C	Average H/C	Average N	Average S	Average P
95.0139	C5H4O2	5	4	2	0	0	0	0.4	0.8	0	0	0		0.415036	1.43927	1.21652	0.19943	0.0940171
95.0502	C6H8O	6	8	1	0	0	0	0.166667	1.33333	0	0	0
97.0295	C5H6O2	5	6	2	0	0	0	0.4	1.2	0	0	0
97.0659	C6H10O	6	10	1	0	0	0	0.166667	1.66667	0	0	0
99.0088	C4H4O3	4	4	3	0	0	0	0.75	1	0	0	0
99.0452	C5H8O2	5	8	2	0	0	0	0.4	1.6	0	0	0
100.04	C4H7NO2	4	7	2	1	0	0	0.5	1.75	0.25	0	0
101.024	C4H6O3	4	6	3	0	0	0	0.75	1.5	0	0	0
103.04	C4H8O3	4	8	3	0	0	0	0.75	2	0	0	0
104.035	C3H7NO3	3	7	3	1	0	0	1	2.33333	0.333333	0	0
107.05	C7H8O	7	8	1	0	0	0	0.142857	1.14286	0	0	0
108.045	C6H7NO	6	7	1	1	0	0	0.166667	1.16667	0.166667	0	0
109.03	C6H6O2	6	6	2	0	0	0	0.333333	1	0	0	0
109.066	C7H10O	7	10	1	0	0	0	0.142857	1.42857	0	0	0
111.009	C5H4O3	5	4	3	0	0	0	0.6	0.8	0	0	0
111.02	C4H4N2O2	4	4	2	2	0	0	0.5	1	0.5	0	0
111.045	C6H8O2	6	8	2	0	0	0	0.333333	1.33333	0	0	0
111.082	C7H12O	7	12	1	0	0	0	0.142857	1.71429	0	0	0
112.04	C5H7NO2	5	7	2	1	0	0	0.4	1.4	0.2	0	0
113.024	C5H6O3	5	6	3	0	0	0	0.6	1.2	0	0	0
113.061	C6H10O2	6	10	2	0	0	0	0.333333	1.66667	0	0	0
114.056	C5H9NO2	5	9	2	1	0	0	0.4	1.8	0.2	0	0
115.04	C5H8O3	5	8	3	0	0	0	0.6	1.6	0	0	0
116.072	C5H11NO2	5	11	2	1	0	0	0.4	2.2	0.2	0	0
118.051	C4H9NO3	4	9	3	1	0	0	0.75	2.25	0.25	0	0
119.035	C4H8O4	4	8	4	0	0	0	1	2	0	0	0
119.05	C8H8O	8	8	1	0	0	0	0.125	1	0	0	0
121.066	C8H10O	8	10	1	0	0	0	0.125	1.25	0	0	0
123.009	C6H4O3	6	4	3	0	0	0	0.5	0.666667	0	0	0
123.045	C7H8O2	7	8	2	0	0	0	0.285714	1.14286	0	0	0
123.082	C8H12O	8	12	1	0	0	0	0.125	1.5	0	0	0
124.007	C2H7NO3S	2	7	3	1	1	0	1.5	3.5	0.5	0	0
124.04	C6H7NO2	6	7	2	1	0	0	0.333333	1.16667	0.166667	0	0
125.024	C6H6O3	6	6	3	0	0	0	0.5	1	0	0	0
125.061	C7H10O2	7	10	2	0	0	0	0.285714	1.42857	0	0	0
127.04	C6H8O3	6	8	3	0	0	0	0.5	1.33333	0	0	0
129.056	C6H10O3	6	10	3	0	0	0	0.5	1.66667	0	0	0
131.05	C9H8O	9	8	1	0	0	0	0.111111	0.888889	0	0	0
131.071	C6H12O3	6	12	3	0	0	0	0.5	2	0	0	0
133.03	C8H6O2	8	6	2	0	0	0	0.25	0.75	0	0	0
133.066	C9H10O	9	10	1	0	0	0	0.111111	1.11111	0	0	0
135.009	C7H4O3	7	4	3	0	0	0	0.428571	0.571429	0	0	0
135.045	C8H8O2	8	8	2	0	0	0	0.25	1	0	0	0
136.04	C7H7NO2	7	7	2	1	0	0	0.285714	1	0.142857	0	0
136.991	C3H6O4S	3	6	4	0	1	0	1.33333	2	0	0	0
137.097	C9H14O	9	14	1	0	0	0	0.111111	1.55556	0	0	0
138.056	C7H9NO2	7	9	2	1	0	0	0.285714	1.28571	0.142857	0	0
139.04	C7H8O3	7	8	3	0	0	0	0.428571	1.14286	0	0	0
139.076	C8H12O2	8	12	2	0	0	0	0.25	1.5	0	0	0
141.019	C6H6O4	6	6	4	0	0	0	0.666667	1	0	0	0
141.031	C5H6N2O3	5	6	3	2	0	0	0.6	1.2	0.4	0	0
141.056	C7H10O3	7	10	3	0	0	0	0.428571	1.42857	0	0	0
142.051	C6H9NO3	6	9	3	1	0	0	0.5	1.5	0.166667	0	0
143.035	C6H8O4	6	8	4	0	0	0	0.666667	1.33333	0	0	0
143.054	C7H12OS	7	12	1	0	1	0	0.142857	1.71429	0	0	0
143.071	C7H12O3	7	12	3	0	0	0	0.428571	1.71429	0	0	0
144.03	C5H7NO4	5	7	4	1	0	0	0.8	1.4	0.2	0	0
145.041	C8H6N2O	8	6	1	2	0	0	0.125	0.75	0.25	0	0
146.046	C5H9NO4	5	9	4	1	0	0	0.8	1.8	0.2	0	0
146.061	C9H9NO	9	9	1	1	0	0	0.111111	1	0.111111	0	0
147.045	C9H8O2	9	8	2	0	0	0	0.222222	0.888889	0	0	0
151.004	C7H4O4	7	4	4	0	0	0	0.571429	0.571429	0	0	0
152.996	C3H7O5P	3	7	5	0	0	1	1.66667	2.33333	0	0.333333	0
153.056	C8H10O3	8	10	3	0	0	0	0.375	1.25	0	0	0
154.051	C7H9NO3	7	9	3	1	0	0	0.428571	1.28571	0.142857	0	0
154.087	C8H13NO2	8	13	2	1	0	0	0.25	1.625	0.125	0	0
157.087	C8H14O3	8	14	3	0	0	0	0.375	1.75	0	0	0
159.066	C7H12O4	7	12	4	0	0	0	0.571429	1.71429	0	0	0
162.056	C9H9NO2	9	9	2	1	0	0	0.222222	1	0.111111	0	0
165.019	C8H6O4	8	6	4	0	0	0	0.5	0.75	0	0	0
165.031	C7H6N2O3	7	6	3	2	0	0	0.428571	0.857143	0.285714	0	0
165.032	C5H11O4P	5	11	4	0	0	1	0.8	2.2	0	0.2	0
165.056	C9H10O3	9	10	3	0	0	0	0.333333	1.11111	0	0	0
165.128	C11H18O	11	18	1	0	0	0	0.0909091	1.63636	0	0	0
167.046	C7H8N2O3	7	8	3	2	0	0	0.428571	1.14286	0.285714	0	0
167.071	C9H12O3	9	12	3	0	0	0	0.333333	1.33333	0	0	0
167.108	C10H16O2	10	16	2	0	0	0	0.2	1.6	0	0	0
167.144	C11H20O	11	20	1	0	0	0	0.0909091	1.81818	0	0	0
169.014	C7H6O5	7	6	5	0	0	0	0.714286	0.857143	0	0	0
169.098	C8H14N2O2	8	14	2	2	0	0	0.25	1.75	0.25	0	0
171.03	C7H8O5	7	8	5	0	0	0	0.714286	1.14286	0	0	0
171.066	C8H12O4	8	12	4	0	0	0	0.5	1.5	0	0	0
172.04	C10H7NO2	10	7	2	1	0	0	0.2	0.7	0.1	0	0
172.052	C9H7N3O	9	7	1	3	0	0	0.111111	0.777778	0.333333	0	0
175.061	C7H12O5	7	12	5	0	0	0	0.714286	1.71429	0	0	0
177.034	C5H10N2O3S	5	10	3	2	1	0	0.6	2	0.4	0	0
180.041	C7H7N3O3	7	7	3	3	0	0	0.428571	1	0.428571	0	0
181.014	C8H6O5	8	6	5	0	0	0	0.625	0.75	0	0	0
181.087	C10H14O3	10	14	3	0	0	0	0.3	1.4	0	0	0
182.046	C8H9NO4	8	9	4	1	0	0	0.5	1.125	0.125	0	0
183.041	C7H8N2O4	7	8	4	2	0	0	0.571429	1.14286	0.285714	0	0
183.103	C10H16O3	10	16	3	0	0	0	0.3	1.6	0	0	0
184.062	C8H11NO4	8	11	4	1	0	0	0.5	1.375	0.125	0	0
185.046	C8H10O5	8	10	5	0	0	0	0.625	1.25	0	0	0
185.057	C7H10N2O4	7	10	4	2	0	0	0.571429	1.42857	0.285714	0	0
185.082	C9H14O4	9	14	4	0	0	0	0.444444	1.55556	0	0	0
185.118	C10H18O3	10	18	3	0	0	0	0.3	1.8	0	0	0
187.061	C8H12O5	8	12	5	0	0	0	0.625	1.5	0	0	0
187.134	C10H20O3	10	20	3	0	0	0	0.3	2	0	0	0
188.047	C9H7N3O2	9	7	2	3	0	0	0.222222	0.777778	0.333333	0	0
189.023	C7H10O4S	7	10	4	0	1	0	0.571429	1.42857	0	0	0
189.056	C11H10O3	11	10	3	0	0	0	0.272727	0.909091	0	0	0
189.077	C8H14O5	8	14	5	0	0	0	0.625	1.75	0	0	0
191.038	C7H12O4S	7	12	4	0	1	0	0.571429	1.71429	0	0	0
193.037	C7H6N4O3	7	6	3	4	0	0	0.428571	0.857143	0.571429	0	0
193.054	C7H14O4S	7	14	4	0	1	0	0.571429	2	0	0	0
193.16	C13H22O	13	22	1	0	0	0	0.0769231	1.69231	0	0	0
195.03	C9H8O5	9	8	5	0	0	0	0.555556	0.888889	0	0	0
195.066	C10H12O4	10	12	4	0	0	0	0.4	1.2	0	0	0
197.057	C8H10N2O4	8	10	4	2	0	0	0.5	1.25	0.25	0	0
197.082	C10H14O4	10	14	4	0	0	0	0.4	1.4	0	0	0
197.155	C12H22O2	12	22	2	0	0	0	0.166667	1.83333	0	0	0
199.061	C9H12O5	9	12	5	0	0	0	0.555556	1.33333	0	0	0
199.098	C10H16O4	10	16	4	0	0	0	0.4	1.6	0	0	0
200.056	C8H11NO5	8	11	5	1	0	0	0.625	1.375	0.125	0	0
201.056	C12H10O3	12	10	3	0	0	0	0.25	0.833333	0	0	0
201.077	C9H14O5	9	14	5	0	0	0	0.555556	1.55556	0	0	0
201.113	C10H18O4	10	18	4	0	0	0	0.4	1.8	0	0	0
202.072	C8H13NO5	8	13	5	1	0	0	0.625	1.625	0.125	0	0
204.067	C11H11NO3	11	11	3	1	0	0	0.272727	1	0.0909091	0	0
205.051	C11H10O4	11	10	4	0	0	0	0.363636	0.909091	0	0	0
207.066	C11H12O4	11	12	4	0	0	0	0.363636	1.09091	0	0	0
208.999	C3H6N4O5S	3	6	5	4	1	0	1.66667	2	1.33333	0	0
209.082	C11H14O4	11	14	4	0	0	0	0.363636	1.27273	0	0	0
209.118	C12H18O3	12	18	3	0	0	0	0.25	1.5	0	0	0
210.052	C8H9N3O4	8	9	4	3	0	0	0.5	1.125	0.375	0	0
211.061	C10H12O5	10	12	5	0	0	0	0.5	1.2	0	0	0
211.145	C11H20N2O2	11	20	2	2	0	0	0.181818	1.81818	0.181818	0	0
213.088	C9H14N2O4	9	14	4	2	0	0	0.444444	1.55556	0.222222	0	0
213.15	C12H22O3	12	22	3	0	0	0	0.25	1.83333	0	0	0
213.186	C13H26O2	13	26	2	0	0	0	0.153846	2	0	0	0
215.092	C10H16O5	10	16	5	0	0	0	0.5	1.6	0	0	0
215.129	C11H20O4	11	20	4	0	0	0	0.363636	1.81818	0	0	0
217.051	C12H10O4	12	10	4	0	0	0	0.333333	0.833333	0	0	0
217.072	C9H14O6	9	14	6	0	0	0	0.666667	1.55556	0	0	0
219.066	C12H12O4	12	12	4	0	0	0	0.333333	1	0	0	0
221.046	C11H10O5	11	10	5	0	0	0	0.454545	0.909091	0	0	0
221.082	C12H14O4	12	14	4	0	0	0	0.333333	1.16667	0	0	0
222.077	C11H13NO4	11	13	4	1	0	0	0.363636	1.18182	0.0909091	0	0
223.01	C7H12O4S2	7	12	4	0	2	0	0.571429	1.71429	0	0	0
224.068	C9H11N3O4	9	11	4	3	0	0	0.444444	1.22222	0.333333	0	0
225.15	C13H22O3	13	22	3	0	0	0	0.230769	1.69231	0	0	0
225.161	C12H22N2O2	12	22	2	2	0	0	0.166667	1.83333	0.166667	0	0
225.186	C14H26O2	14	26	2	0	0	0	0.142857	1.85714	0	0	0
227.035	C13H8O4	13	8	4	0	0	0	0.307692	0.615385	0	0	0
227.104	C10H16N2O4	10	16	4	2	0	0	0.4	1.6	0.2	0	0
229.051	C13H10O4	13	10	4	0	0	0	0.307692	0.769231	0	0	0
230.103	C10H17NO5	10	17	5	1	0	0	0.5	1.7	0.1	0	0
231.16	C12H24O4	12	24	4	0	0	0	0.333333	2	0	0	0
234.077	C12H13NO4	12	13	4	1	0	0	0.333333	1.08333	0.0833333	0	0
234.088	C11H13N3O3	11	13	3	3	0	0	0.272727	1.18182	0.272727	0	0
234.992	C7H8O7S	7	8	7	0	1	0	1	1.14286	0	0	0
235.061	C12H12O5	12	12	5	0	0	0	0.416667	1	0	0	0
237.077	C12H14O5	12	14	5	0	0	0	0.416667	1.16667	0	0	0
239.093	C12H16O5	12	16	5	0	0	0	0.416667	1.33333	0	0	0
239.129	C13H20O4	13	20	4	0	0	0	0.307692	1.53846	0	0	0
239.202	C15H28O2	15	28	2	0	0	0	0.133333	1.86667	0	0	0
240.063	C9H11N3O5	9	11	5	3	0	0	0.555556	1.22222	0.333333	0	0
241.073	C12H10N4O2	12	10	2	4	0	0	0.166667	0.833333	0.333333	0	0
242.067	C10H13NO6	10	13	6	1	0	0	0.6	1.3	0.1	0	0
243.16	C13H24O4	13	24	4	0	0	0	0.307692	1.84615	0	0	0
245.068	C11H10N4O3	11	10	3	4	0	0	0.272727	0.909091	0.363636	0	0
247.072	C12H12N2O4	12	12	4	2	0	0	0.333333	1	0.166667	0	0
249.04	C12H10O6	12	10	6	0	0	0	0.5	0.833333	0	0	0
249.044	C9H14O6S	9	14	6	0	1	0	0.666667	1.55556	0	0	0
249.15	C15H22O3	15	22	3	0	0	0	0.2	1.46667	0	0	0
249.153	C12H26O3S	12	26	3	0	1	0	0.25	2.16667	0	0	0
251.056	C12H12O6	12	12	6	0	0	0	0.5	1	0	0	0
255.135	C12H20N2O4	12	20	4	2	0	0	0.333333	1.66667	0.166667	0	0
256.094	C10H15N3O5	10	15	5	3	0	0	0.5	1.5	0.3	0	0
257.114	C11H18N2O5	11	18	5	2	0	0	0.454545	1.63636	0.181818	0	0
259.145	C15H20N2O2	15	20	2	2	0	0	0.133333	1.33333	0.133333	0	0
264.088	C13H15NO5	13	15	5	1	0	0	0.384615	1.15385	0.0769231	0	0
267.087	C13H16O6	13	16	6	0	0	0	0.461538	1.23077	0	0	0
267.233	C17H32O2	17	32	2	0	0	0	0.117647	1.88235	0	0	0
269.151	C13H22N2O4	13	22	4	2	0	0	0.307692	1.69231	0.153846	0	0
269.249	C17H34O2	17	34	2	0	0	0	0.117647	2	0	0	0
273.034	C13H10N2O3S	13	10	3	2	1	0	0.230769	0.769231	0.153846	0	0
273.088	C14H14N2O4	14	14	4	2	0	0	0.285714	1	0.142857	0	0
279.073	C11H12N4O5	11	12	5	4	0	0	0.454545	1.09091	0.363636	0	0
279.233	C18H32O2	18	32	2	0	0	0	0.111111	1.77778	0	0	0
280.058	C11H11N3O6	11	11	6	3	0	0	0.545455	1	0.272727	0	0
281.103	C14H18O6	14	18	6	0	0	0	0.428571	1.28571	0	0	0
282.098	C13H17NO6	13	17	6	1	0	0	0.461538	1.30769	0.0769231	0	0
282.146	C13H21N3O4	13	21	4	3	0	0	0.307692	1.61538	0.230769	0	0
283.119	C14H20O6	14	20	6	0	0	0	0.428571	1.42857	0	0	0
284.125	C12H19N3O5	12	19	5	3	0	0	0.416667	1.58333	0.25	0	0
284.162	C13H23N3O4	13	23	4	3	0	0	0.307692	1.76923	0.230769	0	0
288.182	C14H27NO5	14	27	5	1	0	0	0.357143	1.92857	0.0714286	0	0
292.057	C12H11N3O6	12	11	6	3	0	0	0.5	0.916667	0.25	0	0
293.126	C13H18N4O4	13	18	4	4	0	0	0.307692	1.38462	0.307692	0	0
297.244	C18H34O3	18	34	3	0	0	0	0.166667	1.88889	0	0	0
303.102	C12H20N2O5S	12	20	5	2	1	0	0.416667	1.66667	0.166667	0	0
303.135	C16H20N2O4	16	20	4	2	0	0	0.25	1.25	0.125	0	0
307.155	C17H24O5	17	24	5	0	0	0	0.294118	1.41176	0	0	0
308.078	C14H15NO7	14	15	7	1	0	0	0.5	1.07143	0.0714286	0	0
309.084	C12H14N4O6	12	14	6	4	0	0	0.5	1.16667	0.333333	0	0
311.1	C12H16N4O6	12	16	6	4	0	0	0.5	1.33333	0.333333	0	0
312.084	C12H15N3O7	12	15	7	3	0	0	0.583333	1.25	0.25	0	0
315.181	C16H28O6	16	28	6	0	0	0	0.375	1.75	0	0	0
316.094	C15H15N3O5	15	15	5	3	0	0	0.333333	1	0.2	0	0
319.13	C16H20N2O5	16	20	5	2	0	0	0.3125	1.25	0.125	0	0
321.211	C16H34O4S	16	34	4	0	1	0	0.25	2.125	0	0	0
322.114	C12H21NO9	12	21	9	1	0	0	0.75	1.75	0.0833333	0	0
324.193	C16H27N3O4	16	27	4	3	0	0	0.25	1.6875	0.1875	0	0
325.069	C11H19O9P	11	19	9	0	0	1	0.818182	1.72727	0	0.0909091	0
326.088	C14H17NO8	14	17	8	1	0	0	0.571429	1.21429	0.0714286	0	0
327.109	C16H24O3S2	16	24	3	0	2	0	0.1875	1.5	0	0	0
328.14	C15H23NO7	15	23	7	1	0	0	0.466667	1.53333	0.0666667	0	0
330.094	C12H17N3O8	12	17	8	3	0	0	0.666667	1.41667	0.25	0	0
336.064	C15H16NO6P	15	16	6	1	0	1	0.4	1.06667	0.0666667	0.0666667	1
341.11	C13H18N4O7	13	18	7	4	0	0	0.538462	1.38462	0.307692	0	0
349.242	C18H38O4S	18	38	4	0	1	0	0.222222	2.11111	0	0	0
352.997	C16H7N2O6P	16	7	6	2	0	1	0.375	0.4375	0.125	0.0625	2
357.089	C11H23N2O7SP	11	23	7	2	1	1	0.636364	2.09091	0.181818	0.0909091	2
358.092	C10H21N3O9S	10	21	9	3	1	0	0.9	2.1	0.3	0	0
358.177	C19H25N3O4	19	25	4	3	0	0	0.210526	1.31579	0.157895	0	0
359.089	C17H16N2O7	17	16	7	2	0	0	0.411765	0.941176	0.117647	0	0
373.136	C14H22N4O8	14	22	8	4	0	0	0.571429	1.57143	0.285714	0	0
374.172	C19H25N3O5	19	25	5	3	0	0	0.263158	1.31579	0.157895	0	0
379.126	C16H20N4O7	16	20	7	4	0	0	0.4375	1.25	0.25	0	0
381.232	C18H38O6S	18	38	6	0	1	0	0.333333	2.11111	0	0	0
383.23	C18H32N4O5	18	32	5	4	0	0	0.277778	1.77778	0.222222	0	0
385.115	C18H18N4O6	18	18	6	4	0	0	0.333333	1	0.222222	0	0
386.119	C27H17NO2	27	17	2	1	0	0	0.0740741	0.62963	0.037037	0	0
390.232	C19H37NO5S	19	37	5	1	1	0	0.263158	1.94737	0.0526316	0	0
392.248	C19H39NO5S	19	39	5	1	1	0	0.263158	2.05263	0.0526316	0	0
397.246	C19H34N4O5	19	34	5	4	0	0	0.263158	1.78947	0.210526	0	0
398.249	C28H33NO	28	33	1	1	0	0	0.0357143	1.17857	0.0357143	0	0
399.1	C13H25N2O8SP	13	25	8	2	1	1	0.615385	1.92308	0.153846	0.0769231	2
399.275	C22H40O6	22	40	6	0	0	0	0.272727	1.81818	0	0	0
400.103	C12H23N3O10S	12	23	10	3	1	0	0.833333	1.91667	0.25	0	0
406.227	C19H37NO6S	19	37	6	1	1	0	0.315789	1.94737	0.0526316	0	0
408.243	C19H39NO6S	19	39	6	1	1	0	0.315789	2.05263	0.0526316	0	0
410.249	C29H33NO	29	33	1	1	0	0	0.0344828	1.13793	0.0344828	0	0
411.261	C20H36N4O5	20	36	5	4	0	0	0.25	1.8	0.2	0	0
412.307	C23H43NO5	23	43	5	1	0	0	0.217391	1.86957	0.0434783	0	0
416.183	C21H27N3O6	21	27	6	3	0	0	0.285714	1.28571	0.142857	0	0
417.142	C19H22N4O7	19	22	7	4	0	0	0.368421	1.15789	0.210526	0	0
418.145	C28H21NO3	28	21	3	1	0	0	0.107143	0.75	0.0357143	0	0
418.263	C21H41NO5S	21	41	5	1	1	0	0.238095	1.95238	0.047619	0	0
425.277	C21H38N4O5	21	38	5	4	0	0	0.238095	1.80952	0.190476	0	0
427.256	C20H36N4O6	20	36	6	4	0	0	0.3	1.8	0.2	0	0
428.169	C16H32NO10P	16	32	10	1	0	1	0.625	2	0.0625	0.0625	1
431.229	C21H36O9	21	36	9	0	0	0	0.428571	1.71429	0	0	0
431.23	C22H32N4O5	22	32	5	4	0	0	0.227273	1.45455	0.181818	0	0
437.277	C22H38N4O5	22	38	5	4	0	0	0.227273	1.72727	0.181818	0	0
439.293	C22H40N4O5	22	40	5	4	0	0	0.227273	1.81818	0.181818	0	0
441.105	C20H18N4O8	20	18	8	4	0	0	0.4	0.9	0.2	0	0
441.272	C21H38N4O6	21	38	6	4	0	0	0.285714	1.80952	0.190476	0	0
445.246	C23H34N4O5	23	34	5	4	0	0	0.217391	1.47826	0.173913	0	0
449.168	C20H26N4O8	20	26	8	4	0	0	0.4	1.3	0.2	0	0
455.097	C17H21N4O9P	17	21	9	4	0	1	0.529412	1.23529	0.235294	0.0588235	4
456.101	C26H20NO5P	26	20	5	1	0	1	0.192308	0.769231	0.0384615	0.0384615	1
461.241	C23H34N4O6	23	34	6	4	0	0	0.26087	1.47826	0.173913	0	0
465.11	C17H27N2O9SP	17	27	9	2	1	1	0.529412	1.58824	0.117647	0.0588235	2
470.18	C18H34NO11P	18	34	11	1	0	1	0.611111	1.88889	0.0555556	0.0555556	1
473.131	C21H22N4O9	21	22	9	4	0	0	0.428571	1.04762	0.190476	0	0
473.241	C24H34N4O6	24	34	6	4	0	0	0.25	1.41667	0.166667	0	0
478.176	C23H34N3O2S2P	23	34	2	3	2	1	0.0869565	1.47826	0.130435	0.0434783	3
478.294	C23H46NO7P	23	46	7	1	0	1	0.304348	2	0.0434783	0.0434783	1
479.297	C22H44N2O9	22	44	9	2	0	0	0.409091	2	0.0909091	0	0
483.273	C22H45O9P	22	45	9	0	0	1	0.409091	2.04545	0	0.0454545	0
484.159	C18H32NO12P	18	32	12	1	0	1	0.666667	1.77778	0.0555556	0.0555556	1
485.279	C22H46O9S	22	46	9	0	1	0	0.409091	2.09091	0	0	0
487.147	C22H24N4O9	22	24	9	4	0	0	0.409091	1.09091	0.181818	0	0
489.11	C19H27N2O9SP	19	27	9	2	1	1	0.473684	1.42105	0.105263	0.0526316	2
491.142	C21H24N4O10	21	24	10	4	0	0	0.47619	1.14286	0.190476	0	0
492.145	C30H23NO6	30	23	6	1	0	0	0.2	0.766667	0.0333333	0	0
495.202	C20H36N2O10S	20	36	10	2	1	0	0.5	1.8	0.1	0	0
498.175	C19H34NO12P	19	34	12	1	0	1	0.631579	1.78947	0.0526316	0.0526316	1
505.158	C22H26N4O10	22	26	10	4	0	0	0.454545	1.18182	0.181818	0	0
506.325	C25H50NO7P	25	50	7	1	0	1	0.28	2	0.04	0.04	1
509.288	C24H47O9P	24	47	9	0	0	1	0.375	1.95833	0	0.0416667	0
510.292	C23H45NO11	23	45	11	1	0	0	0.478261	1.95652	0.0434783	0	0
511.293	C28H40N4O5	28	40	5	4	0	0	0.178571	1.42857	0.142857	0	0
511.295	C27H49N2OS2P	27	49	1	2	2	1	0.037037	1.81481	0.0740741	0.037037	2
513.124	C14H30N2O16S	14	30	16	2	1	0	1.14286	2.14286	0.142857	0	0
521.137	C20H31N2O10SP	20	31	10	2	1	1	0.5	1.55	0.1	0.05	2
523.168	C22H28N4O11	22	28	11	4	0	0	0.5	1.27273	0.181818	0	0
527.147	C17H36O14S2	17	36	14	0	2	0	0.823529	2.11765	0	0	0
533.229	C30H34N2O7	30	34	7	2	0	0	0.233333	1.13333	0.0666667	0	0
547.119	C18H33N2O11S2P	18	33	11	2	2	1	0.611111	1.83333	0.111111	0.0555556	2
548.21	C22H35N3O13	22	35	13	3	0	0	0.590909	1.59091	0.136364	0	0
567.247	C19H45N4O11SP	19	45	11	4	1	1	0.578947	2.36842	0.210526	0.0526316	4
601.284	C33H46O8S	33	46	8	0	1	0	0.242424	1.39394	0	0	0
602.287	C34H41N3O7	34	41	7	3	0	0	0.205882	1.20588	0.0882353	0	0
606.191	C33H38NO4S2P	33	38	4	1	2	1	0.121212	1.15152	0.030303	0.030303	1
607.244	C30H45N2O5S2P	30	45	5	2	2	1	0.166667	1.5	0.0666667	0.0333333	2
620.341	C37H51NO5S	37	51	5	1	1	0	0.135135	1.37838	0.027027	0	0
654.478	C37H69NO6S	37	69	6	1	1	0	0.162162	1.86486	0.027027	0	0
656.493	C37H71NO6S	37	71	6	1	1	0	0.162162	1.91892	0.027027	0	0
657.496	C38H66N4O5	38	66	5	4	0	0	0.131579	1.73684	0.105263	0	0
658.5	C47H65NO	47	65	1	1	0	0	0.0212766	1.38298	0.0212766	0	0
664.331	C27H56NO15P	27	56	15	1	0	1	0.555556	2.07407	0.037037	0.037037	1
672.488	C37H71NO7S	37	71	7	1	1	0	0.189189	1.91892	0.027027	0	0
673.491	C38H66N4O6	38	66	6	4	0	0	0.157895	1.73684	0.105263	0	0
674.495	C47H65NO2	47	65	2	1	0	0	0.0425532	1.38298	0.0212766	0	0
677.252	C27H42N4O16	27	42	16	4	0	0	0.592593	1.55556	0.148148	0	0
682.509	C39H73NO6S	39	73	6	1	1	0	0.153846	1.87179	0.025641	0	0
683.512	C40H68N4O5	40	68	5	4	0	0	0.125	1.7	0.1	0	0
686.504	C38H73NO7S	38	73	7	1	1	0	0.184211	1.92105	0.0263158	0	0
699.478	C49H64O3	49	64	3	0	0	0	0.0612245	1.30612	0	0	0
753.09	C21H30N4O24S	21	30	24	4	1	0	1.14286	1.42857	0.190476	0	0
753.106	C20H34O30	20	34	30	0	0	0	1.5	1.7	0	0	0
753.114	C25H39O20S2P	25	39	20	0	2	1	0.8	1.56	0	0.04	0
753.12	C31H35N2O14S2P	31	35	14	2	2	1	0.451613	1.12903	0.0645161	0.0322581	2
753.239	C22H50N4O20S2	22	50	20	4	2	0	0.909091	2.27273	0.181818	0	0
755.358	C29H61N2O18P	29	61	18	2	0	1	0.62069	2.10345	0.0689655	0.0344828	2
836.092	C33H31N3O19S2	33	31	19	3	2	0	0.575758	0.939394	0.0909091	0	0
920.374	C34H68NO25P	34	68	25	1	0	1	0.735294	2	0.0294118	0.0294118	1
921.378	C33H66N2O27	33	66	27	2	0	0	0.818182	2	0.0606061	0	0
938.385	C34H70NO26P	34	70	26	1	0	1	0.764706	2.05882	0.0294118	0.0294118	1
942.357	C38H61N3O24	38	61	24	3	0	0	0.631579	1.60526	0.0789474	0	0
943.36	C31H68N4O24S2	31	68	24	4	2	0	0.774194	2.19355	0.129032	0	0
964.338	C46H64NO15S2P	46	64	15	1	2	1	0.326087	1.3913	0.0217391	0.0217391	1
965.341	C45H62N2O17S2	45	62	17	2	2	0	0.377778	1.37778	0.0444444	0	0
270.171	C14H25NO4	14	25	4	1	0	0	0.285714	1.78571	0.0714286	0	0
188.072	C11H11NO2	11	11	2	1	0	0	0.181818	1	0.0909091	0	0
375.131	C17H20N4O6	17	20	6	4	0	0	0.352941	1.17647	0.235294	0	0
218.103	C9H17NO5	9	17	5	1	0	0	0.555556	1.88889	0.111111	0	0
213.124	C10H18N2O3	10	18	3	2	0	0	0.3	1.8	0.2	0	0
277.119	C14H18N2O4	14	18	4	2	0	0	0.285714	1.28571	0.142857	0	0
164.072	C9H11NO2	9	11	2	1	0	0	0.222222	1.22222	0.111111	0	0
154.062	C6H9N3O2	6	9	2	3	0	0	0.333333	1.5	0.5	0	0
160.062	C6H11NO4	6	11	4	1	0	0	0.666667	1.83333	0.166667	0	0
179.035	C9H8O4	9	8	4	0	0	0	0.444444	0.888889	0	0	0
157.051	C7H10O4	7	10	4	0	0	0	0.571429	1.42857	0	0	0
170.046	C7H9NO4	7	9	4	1	0	0	0.571429	1.28571	0.142857	0	0
173.046	C7H10O5	7	10	5	0	0	0	0.714286	1.42857	0	0	0
196.062	C9H11NO4	9	11	4	1	0	0	0.444444	1.22222	0.111111	0	0
153.019	C7H6O4	7	6	4	0	0	0	0.571429	0.857143	0	0	0
149.061	C9H10O2	9	10	2	0	0	0	0.222222	1.11111	0	0	0
477.173	C19H30N2O12	19	30	12	2	0	0	0.631579	1.57895	0.105263	0	0
155.046	C6H8N2O3	6	8	3	2	0	0	0.5	1.33333	0.333333	0	0
167.035	C8H8O4	8	8	4	0	0	0	0.5	1	0	0	0
183.03	C8H8O5	8	8	5	0	0	0	0.625	1	0	0	0
169.051	C8H10O4	8	10	4	0	0	0	0.5	1.25	0	0	0
193.051	C10H10O4	10	10	4	0	0	0	0.4	1	0	0	0
175.04	C10H8O3	10	8	3	0	0	0	0.3	0.8	0	0	0
144.045	C9H7NO	9	7	1	1	0	0	0.111111	0.777778	0.111111	0	0
178.051	C9H9NO3	9	9	3	1	0	0	0.333333	1	0.111111	0	0
190.051	C10H9NO3	10	9	3	1	0	0	0.3	0.9	0.1	0	0
151.04	C8H8O3	8	8	3	0	0	0	0.375	1	0	0	0
202.051	C11H9NO3	11	9	3	1	0	0	0.272727	0.818182	0.0909091	0	0
223.061	C11H12O5	11	12	5	0	0	0	0.454545	1.09091	0	0	0
209.046	C10H10O5	10	10	5	0	0	0	0.5	1	0	0	0
155.035	C7H8O4	7	8	4	0	0	0	0.571429	1.14286	0	0	0
163.04	C9H8O3	9	8	3	0	0	0	0.333333	0.888889	0	0	0
183.066	C9H12O4	9	12	4	0	0	0	0.444444	1.33333	0	0	0
149.061	C9H10O2	9	10	2	0	0	0	0.222222	1.11111	0	0	0

## Sheet: WP52
Table S5: Elemental composition and elemental ratios of 360 masses with unique molecular formulas out of the 511 masses detected for P. inhibens DSM 17395 pgaR- mutant over all the sampling time points
Meas_m/z	Formula	C	H	O	N	S	P	O/C	H/C	N/C	P/C	N/P		Average O/C	Average H/C	Average N	Average S	Average P
95.0139	C5H4O2	5	4	2	0	0	0	0.4	0.8	0	0	0		0.401148	1.58533	1.58056	0.227778	0.119444
98.0248	C4H5NO2	4	5	2	1	0	0	0.5	1.25	0.25	0	0
99.0088	C4H4O3	4	4	3	0	0	0	0.75	1	0	0	0
99.0452	C5H8O2	5	8	2	0	0	0	0.4	1.6	0	0	0
100.04	C4H7NO2	4	7	2	1	0	0	0.5	1.75	0.25	0	0
101.024	C4H6O3	4	6	3	0	0	0	0.75	1.5	0	0	0
103.04	C4H8O3	4	8	3	0	0	0	0.75	2	0	0	0
107.05	C7H8O	7	8	1	0	0	0	0.142857	1.14286	0	0	0
108.045	C6H7NO	6	7	1	1	0	0	0.166667	1.16667	0.166667	0	0
109.066	C7H10O	7	10	1	0	0	0	0.142857	1.42857	0	0	0
111.082	C7H12O	7	12	1	0	0	0	0.142857	1.71429	0	0	0
112.04	C5H7NO2	5	7	2	1	0	0	0.4	1.4	0.2	0	0
113.024	C5H6O3	5	6	3	0	0	0	0.6	1.2	0	0	0
113.036	C4H6N2O2	4	6	2	2	0	0	0.5	1.5	0.5	0	0
113.061	C6H10O2	6	10	2	0	0	0	0.333333	1.66667	0	0	0
113.097	C7H14O	7	14	1	0	0	0	0.142857	2	0	0	0
114.02	C4H5NO3	4	5	3	1	0	0	0.75	1.25	0.25	0	0
114.056	C5H9NO2	5	9	2	1	0	0	0.4	1.8	0.2	0	0
115.004	C4H4O4	4	4	4	0	0	0	1	1	0	0	0
115.04	C5H8O3	5	8	3	0	0	0	0.6	1.6	0	0	0
116.072	C5H11NO2	5	11	2	1	0	0	0.4	2.2	0.2	0	0
117.056	C5H10O3	5	10	3	0	0	0	0.6	2	0	0	0
118.051	C4H9NO3	4	9	3	1	0	0	0.75	2.25	0.25	0	0
119.035	C4H8O4	4	8	4	0	0	0	1	2	0	0	0
120.045	C7H7NO	7	7	1	1	0	0	0.142857	1	0.142857	0	0
123.082	C8H12O	8	12	1	0	0	0	0.125	1.5	0	0	0
124.04	C6H7NO2	6	7	2	1	0	0	0.333333	1.16667	0.166667	0	0
125.024	C6H6O3	6	6	3	0	0	0	0.5	1	0	0	0
126.092	C7H13NO	7	13	1	1	0	0	0.142857	1.85714	0.142857	0	0
127.04	C6H8O3	6	8	3	0	0	0	0.5	1.33333	0	0	0
127.051	C5H8N2O2	5	8	2	2	0	0	0.4	1.6	0.4	0	0
129.056	C6H10O3	6	10	3	0	0	0	0.5	1.66667	0	0	0
130.087	C6H13NO2	6	13	2	1	0	0	0.333333	2.16667	0.166667	0	0
131.046	C4H8N2O3	4	8	3	2	0	0	0.75	2	0.5	0	0
131.071	C6H12O3	6	12	3	0	0	0	0.5	2	0	0	0
136.04	C7H7NO2	7	7	2	1	0	0	0.285714	1	0.142857	0	0
136.991	C3H6O4S	3	6	4	0	1	0	1.33333	2	0	0	0
137.097	C9H14O	9	14	1	0	0	0	0.111111	1.55556	0	0	0
138.056	C7H9NO2	7	9	2	1	0	0	0.285714	1.28571	0.142857	0	0
139.113	C9H16O	9	16	1	0	0	0	0.111111	1.77778	0	0	0
140.072	C7H11NO2	7	11	2	1	0	0	0.285714	1.57143	0.142857	0	0
141.056	C7H10O3	7	10	3	0	0	0	0.428571	1.42857	0	0	0
142.051	C6H9NO3	6	9	3	1	0	0	0.5	1.5	0.166667	0	0
143.071	C7H12O3	7	12	3	0	0	0	0.428571	1.71429	0	0	0
144.03	C5H7NO4	5	7	4	1	0	0	0.8	1.4	0.2	0	0
145.041	C8H6N2O	8	6	1	2	0	0	0.125	0.75	0.25	0	0
145.062	C5H10N2O3	5	10	3	2	0	0	0.6	2	0.4	0	0
146.046	C5H9NO4	5	9	4	1	0	0	0.8	1.8	0.2	0	0
146.061	C9H9NO	9	9	1	1	0	0	0.111111	1	0.111111	0	0
151.026	C5H4N4O2	5	4	2	4	0	0	0.4	0.8	0.8	0	0
152.996	C3H7O5P	3	7	5	0	0	1	1.66667	2.33333	0	0.333333	0
154.018	C3H9NO4S	3	9	4	1	1	0	1.33333	3	0.333333	0	0
154.051	C7H9NO3	7	9	3	1	0	0	0.428571	1.28571	0.142857	0	0
154.087	C8H13NO2	8	13	2	1	0	0	0.25	1.625	0.125	0	0
156.067	C7H11NO3	7	11	3	1	0	0	0.428571	1.57143	0.142857	0	0
157.087	C8H14O3	8	14	3	0	0	0	0.375	1.75	0	0	0
159.066	C7H12O4	7	12	4	0	0	0	0.571429	1.71429	0	0	0
159.078	C6H12N2O3	6	12	3	2	0	0	0.5	2	0.333333	0	0
161.082	C7H14O4	7	14	4	0	0	0	0.571429	2	0	0	0
165.056	C9H10O3	9	10	3	0	0	0	0.333333	1.11111	0	0	0
165.092	C10H14O2	10	14	2	0	0	0	0.2	1.4	0	0	0
165.128	C11H18O	11	18	1	0	0	0	0.0909091	1.63636	0	0	0
167.046	C7H8N2O3	7	8	3	2	0	0	0.428571	1.14286	0.285714	0	0
167.071	C9H12O3	9	12	3	0	0	0	0.333333	1.33333	0	0	0
167.144	C11H20O	11	20	1	0	0	0	0.0909091	1.81818	0	0	0
169.062	C7H10N2O3	7	10	3	2	0	0	0.428571	1.42857	0.285714	0	0
169.098	C8H14N2O2	8	14	2	2	0	0	0.25	1.75	0.25	0	0
171.012	C7H8O3S	7	8	3	0	1	0	0.428571	1.14286	0	0	0
171.066	C8H12O4	8	12	4	0	0	0	0.5	1.5	0	0	0
171.078	C7H12N2O3	7	12	3	2	0	0	0.428571	1.71429	0.285714	0	0
172.04	C10H7NO2	10	7	2	1	0	0	0.2	0.7	0.1	0	0
174.077	C7H13NO4	7	13	4	1	0	0	0.571429	1.85714	0.142857	0	0
175.061	C7H12O5	7	12	5	0	0	0	0.714286	1.71429	0	0	0
175.098	C8H16O4	8	16	4	0	0	0	0.5	2	0	0	0
177.034	C5H10N2O3S	5	10	3	2	1	0	0.6	2	0.4	0	0
179.083	C9H12N2O2	9	12	2	2	0	0	0.222222	1.33333	0.222222	0	0
181.037	C6H6N4O3	6	6	3	4	0	0	0.5	1	0.666667	0	0
181.087	C10H14O3	10	14	3	0	0	0	0.3	1.4	0	0	0
181.098	C9H14N2O2	9	14	2	2	0	0	0.222222	1.55556	0.222222	0	0
182.046	C8H9NO4	8	9	4	1	0	0	0.5	1.125	0.125	0	0
182.082	C9H13NO3	9	13	3	1	0	0	0.333333	1.44444	0.111111	0	0
183.103	C10H16O3	10	16	3	0	0	0	0.3	1.6	0	0	0
183.114	C9H16N2O2	9	16	2	2	0	0	0.222222	1.77778	0.222222	0	0
183.139	C11H20O2	11	20	2	0	0	0	0.181818	1.81818	0	0	0
184.062	C8H11NO4	8	11	4	1	0	0	0.5	1.375	0.125	0	0
185.057	C7H10N2O4	7	10	4	2	0	0	0.571429	1.42857	0.285714	0	0
187.061	C8H12O5	8	12	5	0	0	0	0.625	1.5	0	0	0
187.134	C10H20O3	10	20	3	0	0	0	0.3	2	0	0	0
188.056	C7H11NO5	7	11	5	1	0	0	0.714286	1.57143	0.142857	0	0
189.031	C9H6N2O3	9	6	3	2	0	0	0.333333	0.666667	0.222222	0	0
189.077	C8H14O5	8	14	5	0	0	0	0.625	1.75	0	0	0
191.092	C8H16O5	8	16	5	0	0	0	0.625	2	0	0	0
193.16	C13H22O	13	22	1	0	0	0	0.0769231	1.69231	0	0	0
197.118	C11H18O3	11	18	3	0	0	0	0.272727	1.63636	0	0	0
197.13	C10H18N2O2	10	18	2	2	0	0	0.2	1.8	0.2	0	0
197.155	C12H22O2	12	22	2	0	0	0	0.166667	1.83333	0	0	0
198.077	C9H13NO4	9	13	4	1	0	0	0.444444	1.44444	0.111111	0	0
199.072	C8H12N2O4	8	12	4	2	0	0	0.5	1.5	0.25	0	0
199.098	C10H16O4	10	16	4	0	0	0	0.4	1.6	0	0	0
200.056	C8H11NO5	8	11	5	1	0	0	0.625	1.375	0.125	0	0
201.088	C8H14N2O4	8	14	4	2	0	0	0.5	1.75	0.25	0	0
201.113	C10H18O4	10	18	4	0	0	0	0.4	1.8	0	0	0
202.072	C8H13NO5	8	13	5	1	0	0	0.625	1.625	0.125	0	0
203.092	C9H16O5	9	16	5	0	0	0	0.555556	1.77778	0	0	0
204.067	C11H11NO3	11	11	3	1	0	0	0.272727	1	0.0909091	0	0
206.067	C7H13NO6	7	13	6	1	0	0	0.857143	1.85714	0.142857	0	0
209.118	C12H18O3	12	18	3	0	0	0	0.25	1.5	0	0	0
211.072	C9H12N2O4	9	12	4	2	0	0	0.444444	1.33333	0.222222	0	0
211.145	C11H20N2O2	11	20	2	2	0	0	0.181818	1.81818	0.181818	0	0
213.088	C9H14N2O4	9	14	4	2	0	0	0.444444	1.55556	0.222222	0	0
213.186	C13H26O2	13	26	2	0	0	0	0.153846	2	0	0	0
215.129	C11H20O4	11	20	4	0	0	0	0.363636	1.81818	0	0	0
219.051	C8H12O7	8	12	7	0	0	0	0.875	1.5	0	0	0
220.999	C4H6N4O5S	4	6	5	4	1	0	1.25	1.5	1	0	0
224.068	C9H11N3O4	9	11	4	3	0	0	0.444444	1.22222	0.333333	0	0
225.15	C13H22O3	13	22	3	0	0	0	0.230769	1.69231	0	0	0
225.161	C12H22N2O2	12	22	2	2	0	0	0.166667	1.83333	0.166667	0	0
225.186	C14H26O2	14	26	2	0	0	0	0.142857	1.85714	0	0	0
227.104	C10H16N2O4	10	16	4	2	0	0	0.4	1.6	0.2	0	0
227.14	C11H20N2O3	11	20	3	2	0	0	0.272727	1.81818	0.181818	0	0
228.088	C10H15NO5	10	15	5	1	0	0	0.5	1.5	0.1	0	0
232.083	C9H15NO6	9	15	6	1	0	0	0.666667	1.66667	0.111111	0	0
235.101	C10H20O4S	10	20	4	0	1	0	0.4	2	0	0	0
239.067	C10H12N2O5	10	12	5	2	0	0	0.5	1.2	0.2	0	0
239.202	C15H28O2	15	28	2	0	0	0	0.133333	1.86667	0	0	0
240.135	C11H19N3O3	11	19	3	3	0	0	0.272727	1.72727	0.272727	0	0
241.073	C12H10N4O2	12	10	2	4	0	0	0.166667	0.833333	0.333333	0	0
241.119	C11H18N2O4	11	18	4	2	0	0	0.363636	1.63636	0.181818	0	0
241.145	C13H22O4	13	22	4	0	0	0	0.307692	1.69231	0	0	0
242.067	C10H13NO6	10	13	6	1	0	0	0.6	1.3	0.1	0	0
242.103	C11H17NO5	11	17	5	1	0	0	0.454545	1.54545	0.0909091	0	0
243.099	C10H16N2O5	10	16	5	2	0	0	0.5	1.6	0.2	0	0
243.16	C13H24O4	13	24	4	0	0	0	0.307692	1.84615	0	0	0
249.153	C12H26O3S	12	26	3	0	1	0	0.25	2.16667	0	0	0
251.077	C9H16O8	9	16	8	0	0	0	0.888889	1.77778	0	0	0
255.135	C12H20N2O4	12	20	4	2	0	0	0.333333	1.66667	0.166667	0	0
256.083	C11H15NO6	11	15	6	1	0	0	0.545455	1.36364	0.0909091	0	0
257.078	C10H14N2O6	10	14	6	2	0	0	0.6	1.4	0.2	0	0
257.114	C11H18N2O5	11	18	5	2	0	0	0.454545	1.63636	0.181818	0	0
257.139	C13H22O5	13	22	5	0	0	0	0.384615	1.69231	0	0	0
259.145	C15H20N2O2	15	20	2	2	0	0	0.133333	1.33333	0.133333	0	0
260.15	C12H23NO5	12	23	5	1	0	0	0.416667	1.91667	0.0833333	0	0
264.099	C12H15N3O4	12	15	4	3	0	0	0.333333	1.25	0.25	0	0
265.096	C9H19N2O5P	9	19	5	2	0	1	0.555556	2.11111	0.222222	0.111111	2
267.233	C17H32O2	17	32	2	0	0	0	0.117647	1.88235	0	0	0
268.13	C12H19N3O4	12	19	4	3	0	0	0.333333	1.58333	0.25	0	0
269.151	C13H22N2O4	13	22	4	2	0	0	0.307692	1.69231	0.153846	0	0
269.212	C16H30O3	16	30	3	0	0	0	0.1875	1.875	0	0	0
269.249	C17H34O2	17	34	2	0	0	0	0.117647	2	0	0	0
270.11	C11H17N3O5	11	17	5	3	0	0	0.454545	1.54545	0.272727	0	0
271.228	C16H32O3	16	32	3	0	0	0	0.1875	2	0	0	0
273.034	C13H10N2O3S	13	10	3	2	1	0	0.230769	0.769231	0.153846	0	0
275.14	C15H20N2O3	15	20	3	2	0	0	0.2	1.33333	0.133333	0	0
279.233	C18H32O2	18	32	2	0	0	0	0.111111	1.77778	0	0	0
282.11	C12H17N3O5	12	17	5	3	0	0	0.416667	1.41667	0.25	0	0
282.146	C13H21N3O4	13	21	4	3	0	0	0.307692	1.61538	0.230769	0	0
283.084	C14H12N4O3	14	12	3	4	0	0	0.214286	0.857143	0.285714	0	0
284.125	C12H19N3O5	12	19	5	3	0	0	0.416667	1.58333	0.25	0	0
284.162	C13H23N3O4	13	23	4	3	0	0	0.307692	1.76923	0.230769	0	0
285.109	C12H18N2O6	12	18	6	2	0	0	0.5	1.5	0.166667	0	0
287.107	C12H20N2O4S	12	20	4	2	1	0	0.333333	1.66667	0.166667	0	0
288.182	C14H27NO5	14	27	5	1	0	0	0.357143	1.92857	0.0714286	0	0
293.076	C17H14N2OS	17	14	1	2	1	0	0.0588235	0.823529	0.117647	0	0
293.126	C13H18N4O4	13	18	4	4	0	0	0.307692	1.38462	0.307692	0	0
296.125	C13H19N3O5	13	19	5	3	0	0	0.384615	1.46154	0.230769	0	0
297.244	C18H34O3	18	34	3	0	0	0	0.166667	1.88889	0	0	0
299.186	C16H28O5	16	28	5	0	0	0	0.3125	1.75	0	0	0
300.12	C12H19N3O6	12	19	6	3	0	0	0.5	1.58333	0.25	0	0
300.145	C14H23NO6	14	23	6	1	0	0	0.428571	1.64286	0.0714286	0	0
303.102	C12H20N2O5S	12	20	5	2	1	0	0.416667	1.66667	0.166667	0	0
303.135	C16H20N2O4	16	20	4	2	0	0	0.25	1.25	0.125	0	0
303.995	C12H8N3O3SP	12	8	3	3	1	1	0.25	0.666667	0.25	0.0833333	3
304.177	C14H27NO6	14	27	6	1	0	0	0.428571	1.92857	0.0714286	0	0
307.091	C18H16N2OS	18	16	1	2	1	0	0.0555556	0.888889	0.111111	0	0
307.151	C12H24N2O7	12	24	7	2	0	0	0.583333	2	0.166667	0	0
307.155	C17H24O5	17	24	5	0	0	0	0.294118	1.41176	0	0	0
312.157	C14H23N3O5	14	23	5	3	0	0	0.357143	1.64286	0.214286	0	0
314.136	C13H21N3O6	13	21	6	3	0	0	0.461538	1.61538	0.230769	0	0
315.181	C16H28O6	16	28	6	0	0	0	0.375	1.75	0	0	0
319.13	C16H20N2O5	16	20	5	2	0	0	0.3125	1.25	0.125	0	0
321.211	C16H34O4S	16	34	4	0	1	0	0.25	2.125	0	0	0
323.088	C14H16N2O7	14	16	7	2	0	0	0.5	1.14286	0.142857	0	0
324.193	C16H27N3O4	16	27	4	3	0	0	0.25	1.6875	0.1875	0	0
326.172	C15H25N3O5	15	25	5	3	0	0	0.333333	1.66667	0.2	0	0
327.109	C16H24O3S2	16	24	3	0	2	0	0.1875	1.5	0	0	0
329.106	C15H22O6S	15	22	6	0	1	0	0.4	1.46667	0	0	0
336.118	C19H19N3OS	19	19	1	3	1	0	0.0526316	1	0.157895	0	0
341.183	C15H26N4O5	15	26	5	4	0	0	0.333333	1.73333	0.266667	0	0
342.146	C18H21N3O4	18	21	4	3	0	0	0.222222	1.16667	0.166667	0	0
343.213	C18H32O6	18	32	6	0	0	0	0.333333	1.77778	0	0	0
349.242	C18H38O4S	18	38	4	0	1	0	0.222222	2.11111	0	0	0
355.199	C16H28N4O5	16	28	5	4	0	0	0.3125	1.75	0.25	0	0
357.089	C11H23N2O7SP	11	23	7	2	1	1	0.636364	2.09091	0.181818	0.0909091	2
358.177	C19H25N3O4	19	25	4	3	0	0	0.210526	1.31579	0.157895	0	0
368.219	C18H31N3O5	18	31	5	3	0	0	0.277778	1.72222	0.166667	0	0
369.214	C17H30N4O5	17	30	5	4	0	0	0.294118	1.76471	0.235294	0	0
370.144	C16H25N3O5S	16	25	5	3	1	0	0.3125	1.5625	0.1875	0	0
371.157	C15H24N4O7	15	24	7	4	0	0	0.466667	1.6	0.266667	0	0
371.194	C16H28N4O6	16	28	6	4	0	0	0.375	1.75	0.25	0	0
371.244	C20H36O6	20	36	6	0	0	0	0.3	1.8	0	0	0
374.172	C19H25N3O5	19	25	5	3	0	0	0.263158	1.31579	0.157895	0	0
375.176	C28H24O	28	24	1	0	0	0	0.0357143	0.857143	0	0	0
381.214	C18H30N4O5	18	30	5	4	0	0	0.277778	1.66667	0.222222	0	0
381.232	C18H38O6S	18	38	6	0	1	0	0.333333	2.11111	0	0	0
383.23	C18H32N4O5	18	32	5	4	0	0	0.277778	1.77778	0.222222	0	0
385.209	C17H30N4O6	17	30	6	4	0	0	0.352941	1.76471	0.235294	0	0
390.232	C19H37NO5S	19	37	5	1	1	0	0.263158	1.94737	0.0526316	0	0
392.248	C19H39NO5S	19	39	5	1	1	0	0.263158	2.05263	0.0526316	0	0
394.252	C22H38NO3P	22	38	3	1	0	1	0.136364	1.72727	0.0454545	0.0454545	1
395.23	C19H32N4O5	19	32	5	4	0	0	0.263158	1.68421	0.210526	0	0
395.247	C21H37N2O3P	21	37	3	2	0	1	0.142857	1.7619	0.0952381	0.047619	2
397.188	C21H26N4O4	21	26	4	4	0	0	0.190476	1.2381	0.190476	0	0
397.246	C19H34N4O5	19	34	5	4	0	0	0.263158	1.78947	0.210526	0	0
398.249	C28H33NO	28	33	1	1	0	0	0.0357143	1.17857	0.0357143	0	0
399.1	C13H25N2O8SP	13	25	8	2	1	1	0.615385	1.92308	0.153846	0.0769231	2
399.189	C17H28N4O7	17	28	7	4	0	0	0.411765	1.64706	0.235294	0	0
399.225	C18H32N4O6	18	32	6	4	0	0	0.333333	1.77778	0.222222	0	0
400.103	C12H23N3O10S	12	23	10	3	1	0	0.833333	1.91667	0.25	0	0
405.152	C16H26N2O10	16	26	10	2	0	0	0.625	1.625	0.125	0	0
408.152	C27H24NOP	27	24	1	1	0	1	0.037037	0.888889	0.037037	0.037037	1
408.243	C19H39NO6S	19	39	6	1	1	0	0.315789	2.05263	0.0526316	0	0
409.16	C31H22O	31	22	1	0	0	0	0.0322581	0.709677	0	0	0
411.127	C25H21N2O2P	25	21	2	2	0	1	0.08	0.84	0.08	0.04	2
411.261	C20H36N4O5	20	36	5	4	0	0	0.25	1.8	0.2	0	0
412.307	C23H43NO5	23	43	5	1	0	0	0.217391	1.86957	0.0434783	0	0
413.204	C18H30N4O7	18	30	7	4	0	0	0.388889	1.66667	0.222222	0	0
413.241	C19H34N4O6	19	34	6	4	0	0	0.315789	1.78947	0.210526	0	0
415.234	C21H36O8	21	36	8	0	0	0	0.380952	1.71429	0	0	0
418.263	C21H41NO5S	21	41	5	1	1	0	0.238095	1.95238	0.047619	0	0
423.261	C21H36N4O5	21	36	5	4	0	0	0.238095	1.71429	0.190476	0	0
424.188	C23H27N3O5	23	27	5	3	0	0	0.217391	1.17391	0.130435	0	0
425.258	C20H42O7S	20	42	7	0	1	0	0.35	2.1	0	0	0
425.277	C21H38N4O5	21	38	5	4	0	0	0.238095	1.80952	0.190476	0	0
427.256	C20H36N4O6	20	36	6	4	0	0	0.3	1.8	0.2	0	0
428.169	C16H32NO10P	16	32	10	1	0	1	0.625	2	0.0625	0.0625	1
429.153	C16H31O11P	16	31	11	0	0	1	0.6875	1.9375	0	0.0625	0
429.172	C15H30N2O12	15	30	12	2	0	0	0.8	2	0.133333	0	0
431.229	C21H36O9	21	36	9	0	0	0	0.428571	1.71429	0	0	0
431.23	C22H32N4O5	22	32	5	4	0	0	0.227273	1.45455	0.181818	0	0
432.188	C19H31NO10	19	31	10	1	0	0	0.526316	1.63158	0.0526316	0	0
433.209	C21H30N4O6	21	30	6	4	0	0	0.285714	1.42857	0.190476	0	0
437.277	C22H38N4O5	22	38	5	4	0	0	0.227273	1.72727	0.181818	0	0
439.293	C22H40N4O5	22	40	5	4	0	0	0.227273	1.81818	0.181818	0	0
440.296	C31H39NO	31	39	1	1	0	0	0.0322581	1.25806	0.0322581	0	0
441.147	C16H31N2O8SP	16	31	8	2	1	1	0.5	1.9375	0.125	0.0625	2
441.235	C20H34N4O7	20	34	7	4	0	0	0.35	1.7	0.2	0	0
441.272	C21H38N4O6	21	38	6	4	0	0	0.285714	1.80952	0.190476	0	0
445.18	C25H27N4O2P	25	27	2	4	0	1	0.08	1.08	0.16	0.04	4
445.246	C23H34N4O5	23	34	5	4	0	0	0.217391	1.47826	0.173913	0	0
447.225	C22H32N4O6	22	32	6	4	0	0	0.272727	1.45455	0.181818	0	0
449.168	C20H26N4O8	20	26	8	4	0	0	0.4	1.3	0.2	0	0
452.278	C21H44NO7P	21	44	7	1	0	1	0.333333	2.09524	0.047619	0.047619	1
453.308	C23H42N4O5	23	42	5	4	0	0	0.217391	1.82609	0.173913	0	0
455.097	C17H21N4O9P	17	21	9	4	0	1	0.529412	1.23529	0.235294	0.0588235	4
455.181	C18H37N2O5S2P	18	37	5	2	2	1	0.277778	2.05556	0.111111	0.0555556	2
455.251	C21H36N4O7	21	36	7	4	0	0	0.333333	1.71429	0.190476	0	0
456.101	C26H20NO5P	26	20	5	1	0	1	0.192308	0.769231	0.0384615	0.0384615	1
457.142	C16H31N2O9SP	16	31	9	2	1	1	0.5625	1.9375	0.125	0.0625	2
457.23	C20H34N4O8	20	34	8	4	0	0	0.4	1.7	0.2	0	0
457.317	C25H46O7	25	46	7	0	0	0	0.28	1.84	0	0	0
461.187	C30H26N2O3	30	26	3	2	0	0	0.1	0.866667	0.0666667	0	0
461.189	C18H30N4O10	18	30	10	4	0	0	0.555556	1.66667	0.222222	0	0
461.241	C23H34N4O6	23	34	6	4	0	0	0.26087	1.47826	0.173913	0	0
469.284	C22H46O8S	22	46	8	0	1	0	0.363636	2.09091	0	0	0
470.18	C18H34NO11P	18	34	11	1	0	1	0.611111	1.88889	0.0555556	0.0555556	1
471.183	C17H32N2O13	17	32	13	2	0	0	0.764706	1.88235	0.117647	0	0
477.443	C30H58N2O2	30	58	2	2	0	0	0.0666667	1.93333	0.0666667	0	0
478.176	C23H34N3O2S2P	23	34	2	3	2	1	0.0869565	1.47826	0.130435	0.0434783	3
478.241	C21H41N3O5S2	21	41	5	3	2	0	0.238095	1.95238	0.142857	0	0
478.294	C23H46NO7P	23	46	7	1	0	1	0.304348	2	0.0434783	0.0434783	1
479.297	C22H44N2O9	22	44	9	2	0	0	0.409091	2	0.0909091	0	0
483.273	C22H45O9P	22	45	9	0	0	1	0.409091	2.04545	0	0.0454545	0
483.363	C27H52N2O3S	27	52	3	2	1	0	0.111111	1.92593	0.0740741	0	0
484.276	C21H43NO11	21	43	11	1	0	0	0.52381	2.04762	0.047619	0	0
485.279	C22H46O9S	22	46	9	0	1	0	0.409091	2.09091	0	0	0
487.293	C26H40N4O5	26	40	5	4	0	0	0.192308	1.53846	0.153846	0	0
492.31	C24H48NO7P	24	48	7	1	0	1	0.291667	2	0.0416667	0.0416667	1
495.202	C20H36N2O10S	20	36	10	2	1	0	0.5	1.8	0.1	0	0
495.453	C30H60N2O3	30	60	3	2	0	0	0.1	2	0.0666667	0	0
496.197	C19H35N3O10S	19	35	10	3	1	0	0.526316	1.84211	0.157895	0	0
506.325	C25H50NO7P	25	50	7	1	0	1	0.28	2	0.04	0.04	1
509.288	C24H47O9P	24	47	9	0	0	1	0.375	1.95833	0	0.0416667	0
510.292	C23H45NO11	23	45	11	1	0	0	0.478261	1.95652	0.0434783	0	0
511.293	C28H40N4O5	28	40	5	4	0	0	0.178571	1.42857	0.142857	0	0
511.295	C27H49N2OS2P	27	49	1	2	2	1	0.037037	1.81481	0.0740741	0.037037	2
512.296	C37H39NO	37	39	1	1	0	0	0.027027	1.05405	0.027027	0	0
526.325	C35H46NOP	35	46	1	1	0	1	0.0285714	1.31429	0.0285714	0.0285714	1
533.229	C30H34N2O7	30	34	7	2	0	0	0.233333	1.13333	0.0666667	0	0
544.253	C22H44NO12P	22	44	12	1	0	1	0.545455	2	0.0454545	0.0454545	1
545.256	C34H34N4O3	34	34	3	4	0	0	0.0882353	1	0.117647	0	0
548.21	C22H35N3O13	22	35	13	3	0	0	0.590909	1.59091	0.136364	0	0
549.253	C29H42O8S	29	42	8	0	1	0	0.275862	1.44828	0	0	0
567.247	C19H45N4O11SP	19	45	11	4	1	1	0.578947	2.36842	0.210526	0.0526316	4
590.239	C33H37NO9	33	37	9	1	0	0	0.272727	1.12121	0.030303	0	0
593.294	C24H51O14P	24	51	14	0	0	1	0.583333	2.125	0	0.0416667	0
601.284	C33H46O8S	33	46	8	0	1	0	0.242424	1.39394	0	0	0
601.323	C25H55N4O6S2P	25	55	6	4	2	1	0.24	2.2	0.16	0.04	4
602.287	C34H41N3O7	34	41	7	3	0	0	0.205882	1.20588	0.0882353	0	0
603.263	C32H44O9S	32	44	9	0	1	0	0.28125	1.375	0	0	0
607.244	C30H45N2O5S2P	30	45	5	2	2	1	0.166667	1.5	0.0666667	0.0333333	2
613.247	C25H46N2O11S2	25	46	11	2	2	0	0.44	1.84	0.08	0	0
617.919	C14H10N3O21SP	14	10	21	3	1	1	1.5	0.714286	0.214286	0.0714286	3
620.341	C37H51NO5S	37	51	5	1	1	0	0.135135	1.37838	0.027027	0	0
620.909	C16H7N4O19SP	16	7	19	4	1	1	1.1875	0.4375	0.25	0.0625	4
621.243	C24H46O16S	24	46	16	0	1	0	0.666667	1.91667	0	0	0
623.266	C28H49O11SP	28	49	11	0	1	1	0.392857	1.75	0	0.0357143	0
636.926	C19H10O23S	19	10	23	0	1	0	1.21053	0.526316	0	0	0
637.26	C22H46N4O15S	22	46	15	4	1	0	0.681818	2.09091	0.181818	0	0
637.93	C21H9N3O17S2	21	9	17	3	2	0	0.809524	0.428571	0.142857	0	0
644.253	C22H48NO18P	22	48	18	1	0	1	0.818182	2.18182	0.0454545	0.0454545	1
656.493	C37H71NO6S	37	71	6	1	1	0	0.162162	1.91892	0.027027	0	0
657.496	C38H66N4O5	38	66	5	4	0	0	0.131579	1.73684	0.105263	0	0
660.605	C41H79N3O3	41	79	3	3	0	0	0.0731707	1.92683	0.0731707	0	0
664.331	C27H56NO15P	27	56	15	1	0	1	0.555556	2.07407	0.037037	0.037037	1
667.932	C22H12N3O16S2P	22	12	16	3	2	1	0.727273	0.545455	0.136364	0.0454545	3
672.488	C37H71NO7S	37	71	7	1	1	0	0.189189	1.91892	0.027027	0	0
673.491	C38H66N4O6	38	66	6	4	0	0	0.157895	1.73684	0.105263	0	0
677.252	C27H42N4O16	27	42	16	4	0	0	0.592593	1.55556	0.148148	0	0
713.313	C25H54N4O17S	25	54	17	4	1	0	0.68	2.16	0.16	0	0
724.304	C32H55NO13S2	32	55	13	1	2	0	0.40625	1.71875	0.03125	0	0
753.18	C23H38N4O24	23	38	24	4	0	0	1.04348	1.65217	0.173913	0	0
753.307	C28H55N2O19P	28	55	19	2	0	1	0.678571	1.96429	0.0714286	0.0357143	2
773.534	C42H79O10P	42	79	10	0	0	1	0.238095	1.88095	0	0.0238095	0
777.34	C32H58O21	32	58	21	0	0	0	0.65625	1.8125	0	0	0
853.369	C42H62O16S	42	62	16	0	1	0	0.380952	1.47619	0	0	0
911.369	C30H64N4O27	30	64	27	4	0	0	0.9	2.13333	0.133333	0	0
920.374	C34H68NO25P	34	68	25	1	0	1	0.735294	2	0.0294118	0.0294118	1
920.876	C59H120NOSP	59	120	1	1	1	1	0.0169492	2.0339	0.0169492	0.0169492	1
921.378	C33H66N2O27	33	66	27	2	0	0	0.818182	2	0.0606061	0	0
942.357	C38H61N3O24	38	61	24	3	0	0	0.631579	1.60526	0.0789474	0	0
942.858	C27H12O34S2	27	12	34	0	2	0	1.25926	0.444444	0	0	0
943.36	C31H68N4O24S2	31	68	24	4	2	0	0.774194	2.19355	0.129032	0	0
953.347	C36H62N2O27	36	62	27	2	0	0	0.75	1.72222	0.0555556	0	0
953.849	C26H9N3O33S2	26	9	33	3	2	0	1.26923	0.346154	0.115385	0	0
954.351	C46H57N3O19	46	57	19	3	0	0	0.413043	1.23913	0.0652174	0	0
964.338	C46H64NO15S2P	46	64	15	1	2	1	0.326087	1.3913	0.0217391	0.0217391	1
965.341	C45H62N2O17S2	45	62	17	2	2	0	0.377778	1.37778	0.0444444	0	0
270.171	C14H25NO4	14	25	4	1	0	0	0.285714	1.78571	0.0714286	0	0
188.072	C11H11NO2	11	11	2	1	0	0	0.181818	1	0.0909091	0	0
203.083	C11H12N2O2	11	12	2	2	0	0	0.181818	1.09091	0.181818	0	0
166.051	C8H9NO3	8	9	3	1	0	0	0.375	1.125	0.125	0	0
168.067	C8H11NO3	8	11	3	1	0	0	0.375	1.375	0.125	0	0
167.083	C8H12N2O2	8	12	2	2	0	0	0.25	1.5	0.25	0	0
213.124	C10H18N2O3	10	18	3	2	0	0	0.3	1.8	0.2	0	0
164.072	C9H11NO2	9	11	2	1	0	0	0.222222	1.22222	0.111111	0	0
180.067	C9H11NO3	9	11	3	1	0	0	0.333333	1.22222	0.111111	0	0
225.088	C10H14N2O4	10	14	4	2	0	0	0.4	1.4	0.2	0	0
160.062	C6H11NO4	6	11	4	1	0	0	0.666667	1.83333	0.166667	0	0
157.051	C7H10O4	7	10	4	0	0	0	0.571429	1.42857	0	0	0
196.062	C9H11NO4	9	11	4	1	0	0	0.444444	1.22222	0.111111	0	0
477.173	C19H30N2O12	19	30	12	2	0	0	0.631579	1.57895	0.105263	0	0
165.042	C6H6N4O2	6	6	2	4	0	0	0.333333	1	0.666667	0	0
155.046	C6H8N2O3	6	8	3	2	0	0	0.5	1.33333	0.333333	0	0
169.051	C8H10O4	8	10	4	0	0	0	0.5	1.25	0	0	0
144.045	C9H7NO	9	7	1	1	0	0	0.111111	0.777778	0.111111	0	0
151.04	C8H8O3	8	8	3	0	0	0	0.375	1	0	0	0
202.051	C11H9NO3	11	9	3	1	0	0	0.272727	0.818182	0.0909091	0	0
220.083	C8H15NO6	8	15	6	1	0	0	0.75	1.875	0.125	0	0
163.04	C9H8O3	9	8	3	0	0	0	0.333333	0.888889	0	0	0
292.104	C11H19NO8	11	19	8	1	0	0	0.727273	1.72727	0.0909091	0	0
